# Supplementary material for: Genome-Wide Identification of the HD-ZIP III Subfamily in Upland Cotton Reveals the Involvement of GhHB8-5D in the Biosynthesis of Secondary Wall in Fiber and Drought Resistance
Source: Front Plant Sci. 2022 Jan 27;12:806195. doi: 10.3389/fpls.2021.806195 (PMC8828970; doi:10.3389/fpls.2021.806195)
Supplement: Supplementary file 1 [file Data_Sheet_1.zip]

Archive with 3 entries (3 files):
- Supplementary Table 2-5.xlsx
- Supplementary Figure 1-6.docx
- Supplementary Table 1.docx
