# Supplementary material for: Genome-Wide Identification of the HD-ZIP III Subfamily in Upland Cotton Reveals the Involvement of GhHB8-5D in the Biosynthesis of Secondary Wall in Fiber and Drought Resistance
Source: Front Plant Sci. 2022 Jan 27;12:806195. doi: 10.3389/fpls.2021.806195 (PMC8828970; doi:10.3389/fpls.2021.806195)
Supplement: Supplementary file 1 [file Data_Sheet_1.zip › Supplementary Table 2-5.xlsx]

## Sheet: Supplementary Table 2
Supplementary Table 2. Characterization of Gossypium hirsutum HD-ZIP III subfamily
Gene Name	Principle Transcript ID	Protein Length (aa)	Molecular Weight (kDa)	pI	Chromosome	Chromosome location	subcellular location
GhREV-3A	Gh_A03G0276.1	845	92.739	5.82	A03	4523333-4528339	nucleus
GhHB8-5A	Gh_A05G0364.1	776	85.675	5.95	A05	3950197-3954978	nucleus
GhREV-5A	Gh_A05G0892.1	843	92.332	5.93	A05	8824343-8829616	nucleus
GhHB15-5A	Gh_A05G1085.1	838	91.987	6	A05	11002431-11008114	nucleus
GhHB8-6A	Gh_A06G0833.1	837	92.252	5.85	A06	30663792-30668602	nucleus
GhHB8-7A	Gh_A07G0163.1	842	92.792	6	A07	2050665-2056829	nucleus
GhREV-8A	Gh_A08G1765.1	843	92.488	5.9	A08	97698952-97704064	nucleus
GhHB14-10A	Gh_A10G0035.1	853	93.782	5.78	A10	327193-333254	nucleus
GhREV-13A	Gh_A13G2011.1	831	91.229	6.19	A13	79537272-79545343	nucleus
GhREV-3D	Gh_D03G1290.1	851	93.275	5.78	D03	40984597-40989628	nucleus
GhHB8-5D	Gh_D05G0479.1	840	92.467	5.81	D05	3839169-3844435	nucleus
GhREV-5D	Gh_D05G0975.1	843	92.307	5.86	D05	8210644-8215955	nucleus
GhHB15-5D	Gh_D05G1263.1	842	92.556	6.04	D05	10865975-10871533	nucleus
GhHB8-6D	Gh_D06G0966.1	837	92.074	5.74	D06	19620193-19624985	nucleus
GhHB8-7D	Gh_D07G0220.1	842	92.637	6.03	D07	2287167-2293360	nucleus
GhREV-8D	Gh_D08G2109.1	843	92.383	5.93	D08	60204648-60209744	nucleus
GhHB14-10D	Gh_D10G0038.1	853	93.771	5.78	D10	299476-305560	nucleus
GhREV-13D	Gh_D13G2409.1	839	92.059	5.81	D13	60125319-60133475	nucleus

## Sheet: Supplementary Table 3
Supplementary Table 3. Homologous HD-ZIP III genes of Gossypium arboretum, Gossypium raimondii, Arabidopsis thaliana, Oryza Sativa, Populus trichocarpa and Zinnia elegans
Gene Name	Principle Transcript ID in Gossypium arboretum		Gene Name	Principle Transcript ID in Gossypium raimondii		Gene Name	Principle Transcript ID in Arabidopsis thaliana		Gene Name	Principle Transcript ID in Oryza Sativa		Gene Name	Principle Transcript ID in Populus trichocarpa		Gene Name	Principle Transcript ID in Zinnia elegans
GaREV-1	Ga01G2372.1		GrHB8-1	Gorai.001G026800.1		AtREV	AT5G60690.1		OsHB1	AK102378		PtHB1	AY919616.1		ZeHB10	AB084380
GaHB8-5	Ga05G0497.1		GrREV-3	Gorai.003G142200.1		AtHB8	AT4G32880.1		OsHB2	AK102603		PtHB2	AY919617.1		ZeHB11	AB084381
GaREV-5	Ga05G1094.1		GrREV-4	Gorai.004G229400.1		AtHB9	AT1G30490.1		OsHB3	AK102183		PtHB3	AY919618.1		ZeHB12	AB084382
GaHB15-5	Ga05G1392.1		GrHB8-9	Gorai.009G049100.1		AtHB14	AT2G34710.1		OsHB4	AK103284		PtHB4	AY919619.1		ZeHB13	AB109562
GaHB8-6	Ga06G1040.1		GrREV-9	Gorai.009G107500.1		AtHB15	AT1G52150.2		OsHB5	AB374207		PtHB5	AY919620.1
GaHB8-7	Ga07G0275.1		GrHB15-9	Gorai.009G136800.1								PtHB6	AY919621.1
GaREV-8	Ga08G2324.1		GrHB8-10	Gorai.010G105900.1								PtHB7	AY919622.1
GaHB14-10	Ga10G3057.1		GrHB14-11	Gorai.011G004200.1								PtHB8	AY919623.1
GaREV-13	Ga13G2796.1		GrREV-13	Gorai.013G266900.1

## Sheet: Supplementary Table 4
Supplementary Table 4. Distribution of cis-elements in the promoters of GhHB8-5A and 5D
GhHB8-5Aupstream_seq:2000bp,A05:3954979-3956978:-;ORG:Gossypiumhirsutum;NAME:ATHB-15;DESC:Homeobox-leucinezipperproteinATHB-15;	Myc	TCTCTTA	689	7	-	Arabidopsis thaliana
GhHB8-5Aupstream_seq:2000bp,A05:3954979-3956978:-;ORG:Gossypiumhirsutum;NAME:ATHB-15;DESC:Homeobox-leucinezipperproteinATHB-15;	Unnamed__6	taTAAATATct	1212	10	-	Zea mays
GhHB8-5Aupstream_seq:2000bp,A05:3954979-3956978:-;ORG:Gossypiumhirsutum;NAME:ATHB-15;DESC:Homeobox-leucinezipperproteinATHB-15;	LAMP-element	CTTTATCA	1667	8	+	Pisum sativum	part of a light responsive element
GhHB8-5Aupstream_seq:2000bp,A05:3954979-3956978:-;ORG:Gossypiumhirsutum;NAME:ATHB-15;DESC:Homeobox-leucinezipperproteinATHB-15;	G-Box	CACGTT	919	6	-	Pisum sativum	cis-acting regulatory element involved in light responsiveness
GhHB8-5Aupstream_seq:2000bp,A05:3954979-3956978:-;ORG:Gossypiumhirsutum;NAME:ATHB-15;DESC:Homeobox-leucinezipperproteinATHB-15;	MYB	CAACAG	1524	6	-	Arabidopsis thaliana
GhHB8-5Aupstream_seq:2000bp,A05:3954979-3956978:-;ORG:Gossypiumhirsutum;NAME:ATHB-15;DESC:Homeobox-leucinezipperproteinATHB-15;	MYB	CAACAG	1679	6	+	Arabidopsis thaliana
GhHB8-5Aupstream_seq:2000bp,A05:3954979-3956978:-;ORG:Gossypiumhirsutum;NAME:ATHB-15;DESC:Homeobox-leucinezipperproteinATHB-15;	MYB	CAACAG	1691	6	+	Arabidopsis thaliana
GhHB8-5Aupstream_seq:2000bp,A05:3954979-3956978:-;ORG:Gossypiumhirsutum;NAME:ATHB-15;DESC:Homeobox-leucinezipperproteinATHB-15;	P-box	CCTTTTG	493	7	+	Oryza sativa	gibberellin-responsive element
GhHB8-5Aupstream_seq:2000bp,A05:3954979-3956978:-;ORG:Gossypiumhirsutum;NAME:ATHB-15;DESC:Homeobox-leucinezipperproteinATHB-15;	CAAT-box	CAAT	94	4	-	Nicotiana glutinosa
GhHB8-5Aupstream_seq:2000bp,A05:3954979-3956978:-;ORG:Gossypiumhirsutum;NAME:ATHB-15;DESC:Homeobox-leucinezipperproteinATHB-15;	CAAT-box	CAAT	191	4	-	Nicotiana glutinosa
GhHB8-5Aupstream_seq:2000bp,A05:3954979-3956978:-;ORG:Gossypiumhirsutum;NAME:ATHB-15;DESC:Homeobox-leucinezipperproteinATHB-15;	CAAT-box	CAAT	264	4	-	Nicotiana glutinosa
GhHB8-5Aupstream_seq:2000bp,A05:3954979-3956978:-;ORG:Gossypiumhirsutum;NAME:ATHB-15;DESC:Homeobox-leucinezipperproteinATHB-15;	CAAT-box	CCAAT	276	5	-	Arabidopsis thaliana	common cis-acting element in promoter and enhancer regions
GhHB8-5Aupstream_seq:2000bp,A05:3954979-3956978:-;ORG:Gossypiumhirsutum;NAME:ATHB-15;DESC:Homeobox-leucinezipperproteinATHB-15;	CAAT-box	CAAAT	324	5	-	Pisum sativum	common cis-acting element in promoter and enhancer regions
GhHB8-5Aupstream_seq:2000bp,A05:3954979-3956978:-;ORG:Gossypiumhirsutum;NAME:ATHB-15;DESC:Homeobox-leucinezipperproteinATHB-15;	CAAT-box	CCAAT	335	5	-	Arabidopsis thaliana	common cis-acting element in promoter and enhancer regions
GhHB8-5Aupstream_seq:2000bp,A05:3954979-3956978:-;ORG:Gossypiumhirsutum;NAME:ATHB-15;DESC:Homeobox-leucinezipperproteinATHB-15;	CAAT-box	CAAT	353	4	-	Nicotiana glutinosa
GhHB8-5Aupstream_seq:2000bp,A05:3954979-3956978:-;ORG:Gossypiumhirsutum;NAME:ATHB-15;DESC:Homeobox-leucinezipperproteinATHB-15;	CAAT-box	CAAT	383	4	-	Nicotiana glutinosa
GhHB8-5Aupstream_seq:2000bp,A05:3954979-3956978:-;ORG:Gossypiumhirsutum;NAME:ATHB-15;DESC:Homeobox-leucinezipperproteinATHB-15;	CAAT-box	CAAT	406	4	+	Nicotiana glutinosa
GhHB8-5Aupstream_seq:2000bp,A05:3954979-3956978:-;ORG:Gossypiumhirsutum;NAME:ATHB-15;DESC:Homeobox-leucinezipperproteinATHB-15;	CAAT-box	CAAT	422	4	-	Nicotiana glutinosa
GhHB8-5Aupstream_seq:2000bp,A05:3954979-3956978:-;ORG:Gossypiumhirsutum;NAME:ATHB-15;DESC:Homeobox-leucinezipperproteinATHB-15;	CAAT-box	CCAAT	426	5	+	Arabidopsis thaliana	common cis-acting element in promoter and enhancer regions
GhHB8-5Aupstream_seq:2000bp,A05:3954979-3956978:-;ORG:Gossypiumhirsutum;NAME:ATHB-15;DESC:Homeobox-leucinezipperproteinATHB-15;	CAAT-box	CAAT	427	4	+	Nicotiana glutinosa
GhHB8-5Aupstream_seq:2000bp,A05:3954979-3956978:-;ORG:Gossypiumhirsutum;NAME:ATHB-15;DESC:Homeobox-leucinezipperproteinATHB-15;	CAAT-box	CAAAT	585	5	-	Pisum sativum	common cis-acting element in promoter and enhancer regions
GhHB8-5Aupstream_seq:2000bp,A05:3954979-3956978:-;ORG:Gossypiumhirsutum;NAME:ATHB-15;DESC:Homeobox-leucinezipperproteinATHB-15;	CAAT-box	CAAT	595	4	+	Nicotiana glutinosa
GhHB8-5Aupstream_seq:2000bp,A05:3954979-3956978:-;ORG:Gossypiumhirsutum;NAME:ATHB-15;DESC:Homeobox-leucinezipperproteinATHB-15;	CAAT-box	CAAT	650	4	+	Nicotiana glutinosa
GhHB8-5Aupstream_seq:2000bp,A05:3954979-3956978:-;ORG:Gossypiumhirsutum;NAME:ATHB-15;DESC:Homeobox-leucinezipperproteinATHB-15;	CAAT-box	CAAAT	731	5	-	Pisum sativum	common cis-acting element in promoter and enhancer regions
GhHB8-5Aupstream_seq:2000bp,A05:3954979-3956978:-;ORG:Gossypiumhirsutum;NAME:ATHB-15;DESC:Homeobox-leucinezipperproteinATHB-15;	CAAT-box	CAAAT	835	5	-	Pisum sativum	common cis-acting element in promoter and enhancer regions
GhHB8-5Aupstream_seq:2000bp,A05:3954979-3956978:-;ORG:Gossypiumhirsutum;NAME:ATHB-15;DESC:Homeobox-leucinezipperproteinATHB-15;	CAAT-box	CCAAT	940	5	+	Arabidopsis thaliana	common cis-acting element in promoter and enhancer regions
GhHB8-5Aupstream_seq:2000bp,A05:3954979-3956978:-;ORG:Gossypiumhirsutum;NAME:ATHB-15;DESC:Homeobox-leucinezipperproteinATHB-15;	CAAT-box	CAAT	941	4	+	Nicotiana glutinosa
GhHB8-5Aupstream_seq:2000bp,A05:3954979-3956978:-;ORG:Gossypiumhirsutum;NAME:ATHB-15;DESC:Homeobox-leucinezipperproteinATHB-15;	CAAT-box	CAAT	1002	4	-	Nicotiana glutinosa
GhHB8-5Aupstream_seq:2000bp,A05:3954979-3956978:-;ORG:Gossypiumhirsutum;NAME:ATHB-15;DESC:Homeobox-leucinezipperproteinATHB-15;	CAAT-box	CAAT	1032	4	-	Nicotiana glutinosa
GhHB8-5Aupstream_seq:2000bp,A05:3954979-3956978:-;ORG:Gossypiumhirsutum;NAME:ATHB-15;DESC:Homeobox-leucinezipperproteinATHB-15;	CAAT-box	CAAAT	1055	5	-	Pisum sativum	common cis-acting element in promoter and enhancer regions
GhHB8-5Aupstream_seq:2000bp,A05:3954979-3956978:-;ORG:Gossypiumhirsutum;NAME:ATHB-15;DESC:Homeobox-leucinezipperproteinATHB-15;	CAAT-box	CAAT	1096	4	+	Nicotiana glutinosa
GhHB8-5Aupstream_seq:2000bp,A05:3954979-3956978:-;ORG:Gossypiumhirsutum;NAME:ATHB-15;DESC:Homeobox-leucinezipperproteinATHB-15;	CAAT-box	CAAT	1119	4	+	Nicotiana glutinosa
GhHB8-5Aupstream_seq:2000bp,A05:3954979-3956978:-;ORG:Gossypiumhirsutum;NAME:ATHB-15;DESC:Homeobox-leucinezipperproteinATHB-15;	CAAT-box	CAAT	1134	4	+	Nicotiana glutinosa
GhHB8-5Aupstream_seq:2000bp,A05:3954979-3956978:-;ORG:Gossypiumhirsutum;NAME:ATHB-15;DESC:Homeobox-leucinezipperproteinATHB-15;	CAAT-box	CAAT	1151	4	+	Nicotiana glutinosa
GhHB8-5Aupstream_seq:2000bp,A05:3954979-3956978:-;ORG:Gossypiumhirsutum;NAME:ATHB-15;DESC:Homeobox-leucinezipperproteinATHB-15;	CAAT-box	CAAAT	1173	5	+	Pisum sativum	common cis-acting element in promoter and enhancer regions
GhHB8-5Aupstream_seq:2000bp,A05:3954979-3956978:-;ORG:Gossypiumhirsutum;NAME:ATHB-15;DESC:Homeobox-leucinezipperproteinATHB-15;	CAAT-box	CAAAT	1203	5	+	Pisum sativum	common cis-acting element in promoter and enhancer regions
GhHB8-5Aupstream_seq:2000bp,A05:3954979-3956978:-;ORG:Gossypiumhirsutum;NAME:ATHB-15;DESC:Homeobox-leucinezipperproteinATHB-15;	CAAT-box	CAAAT	1413	5	+	Pisum sativum	common cis-acting element in promoter and enhancer regions
GhHB8-5Aupstream_seq:2000bp,A05:3954979-3956978:-;ORG:Gossypiumhirsutum;NAME:ATHB-15;DESC:Homeobox-leucinezipperproteinATHB-15;	CAAT-box	CAAT	1434	4	+	Nicotiana glutinosa
GhHB8-5Aupstream_seq:2000bp,A05:3954979-3956978:-;ORG:Gossypiumhirsutum;NAME:ATHB-15;DESC:Homeobox-leucinezipperproteinATHB-15;	CAAT-box	CAAT	1450	4	-	Nicotiana glutinosa
GhHB8-5Aupstream_seq:2000bp,A05:3954979-3956978:-;ORG:Gossypiumhirsutum;NAME:ATHB-15;DESC:Homeobox-leucinezipperproteinATHB-15;	CAAT-box	CAAAT	1456	5	-	Pisum sativum	common cis-acting element in promoter and enhancer regions
GhHB8-5Aupstream_seq:2000bp,A05:3954979-3956978:-;ORG:Gossypiumhirsutum;NAME:ATHB-15;DESC:Homeobox-leucinezipperproteinATHB-15;	CAAT-box	CAAAT	1779	5	-	Pisum sativum	common cis-acting element in promoter and enhancer regions
GhHB8-5Aupstream_seq:2000bp,A05:3954979-3956978:-;ORG:Gossypiumhirsutum;NAME:ATHB-15;DESC:Homeobox-leucinezipperproteinATHB-15;	CAAT-box	CAAAT	1814	5	-	Pisum sativum	common cis-acting element in promoter and enhancer regions
GhHB8-5Aupstream_seq:2000bp,A05:3954979-3956978:-;ORG:Gossypiumhirsutum;NAME:ATHB-15;DESC:Homeobox-leucinezipperproteinATHB-15;	CAAT-box	CAAT	1969	4	-	Nicotiana glutinosa
GhHB8-5Aupstream_seq:2000bp,A05:3954979-3956978:-;ORG:Gossypiumhirsutum;NAME:ATHB-15;DESC:Homeobox-leucinezipperproteinATHB-15;	CAAT-box	CAAT	1989	4	-	Nicotiana glutinosa
GhHB8-5Aupstream_seq:2000bp,A05:3954979-3956978:-;ORG:Gossypiumhirsutum;NAME:ATHB-15;DESC:Homeobox-leucinezipperproteinATHB-15;	Myb-binding site	CAACAG	1524	6	-	Nicotiana tabacum
GhHB8-5Aupstream_seq:2000bp,A05:3954979-3956978:-;ORG:Gossypiumhirsutum;NAME:ATHB-15;DESC:Homeobox-leucinezipperproteinATHB-15;	Myb-binding site	CAACAG	1679	6	+	Nicotiana tabacum
GhHB8-5Aupstream_seq:2000bp,A05:3954979-3956978:-;ORG:Gossypiumhirsutum;NAME:ATHB-15;DESC:Homeobox-leucinezipperproteinATHB-15;	Myb-binding site	CAACAG	1691	6	+	Nicotiana tabacum
GhHB8-5Aupstream_seq:2000bp,A05:3954979-3956978:-;ORG:Gossypiumhirsutum;NAME:ATHB-15;DESC:Homeobox-leucinezipperproteinATHB-15;	TCT-motif	TCTTAC	1326	6	+	Arabidopsis thaliana	part of a light responsive element
GhHB8-5Aupstream_seq:2000bp,A05:3954979-3956978:-;ORG:Gossypiumhirsutum;NAME:ATHB-15;DESC:Homeobox-leucinezipperproteinATHB-15;	CAT-box	GCCACT	377	6	-	Arabidopsis thaliana	cis-acting regulatory element related to meristem expression
GhHB8-5Aupstream_seq:2000bp,A05:3954979-3956978:-;ORG:Gossypiumhirsutum;NAME:ATHB-15;DESC:Homeobox-leucinezipperproteinATHB-15;	MYC	CATGTG	1237	6	+	Arabidopsis thaliana
GhHB8-5Aupstream_seq:2000bp,A05:3954979-3956978:-;ORG:Gossypiumhirsutum;NAME:ATHB-15;DESC:Homeobox-leucinezipperproteinATHB-15;	CGTCA-motif	CGTCA	1144	5	+	Hordeum vulgare	cis-acting regulatory element involved in the MeJA-responsiveness
GhHB8-5Aupstream_seq:2000bp,A05:3954979-3956978:-;ORG:Gossypiumhirsutum;NAME:ATHB-15;DESC:Homeobox-leucinezipperproteinATHB-15;	CGTCA-motif	CGTCA	1364	5	-	Hordeum vulgare	cis-acting regulatory element involved in the MeJA-responsiveness
GhHB8-5Aupstream_seq:2000bp,A05:3954979-3956978:-;ORG:Gossypiumhirsutum;NAME:ATHB-15;DESC:Homeobox-leucinezipperproteinATHB-15;	G-box	TACGTG	1924	6	-	Arabidopsis thaliana	cis-acting regulatory element involved in light responsiveness
GhHB8-5Aupstream_seq:2000bp,A05:3954979-3956978:-;ORG:Gossypiumhirsutum;NAME:ATHB-15;DESC:Homeobox-leucinezipperproteinATHB-15;	G-box	CACGTC	1995	6	-	Zea mays	cis-acting regulatory element involved in light responsiveness
GhHB8-5Aupstream_seq:2000bp,A05:3954979-3956978:-;ORG:Gossypiumhirsutum;NAME:ATHB-15;DESC:Homeobox-leucinezipperproteinATHB-15;	ARE	AAACCA	1977	6	-	Zea mays	cis-acting regulatory element essential for the anaerobic induction
GhHB8-5Aupstream_seq:2000bp,A05:3954979-3956978:-;ORG:Gossypiumhirsutum;NAME:ATHB-15;DESC:Homeobox-leucinezipperproteinATHB-15;	ERE	ATTTTAAA	118	8	-	Nicotiana glutinos
GhHB8-5Aupstream_seq:2000bp,A05:3954979-3956978:-;ORG:Gossypiumhirsutum;NAME:ATHB-15;DESC:Homeobox-leucinezipperproteinATHB-15;	ERE	ATTTCATA	137	8	-	Nicotiana glutinos
GhHB8-5Aupstream_seq:2000bp,A05:3954979-3956978:-;ORG:Gossypiumhirsutum;NAME:ATHB-15;DESC:Homeobox-leucinezipperproteinATHB-15;	TCCC-motif	TCTCCCT	1517	7	+	Spinacia oleracea	part of a light responsive element
GhHB8-5Aupstream_seq:2000bp,A05:3954979-3956978:-;ORG:Gossypiumhirsutum;NAME:ATHB-15;DESC:Homeobox-leucinezipperproteinATHB-15;	as-1	TGACG	1144	5	-	Arabidopsis thaliana
GhHB8-5Aupstream_seq:2000bp,A05:3954979-3956978:-;ORG:Gossypiumhirsutum;NAME:ATHB-15;DESC:Homeobox-leucinezipperproteinATHB-15;	as-1	TGACG	1364	5	+	Arabidopsis thaliana
GhHB8-5Aupstream_seq:2000bp,A05:3954979-3956978:-;ORG:Gossypiumhirsutum;NAME:ATHB-15;DESC:Homeobox-leucinezipperproteinATHB-15;	TATA-box	ATTATA	83	6	+	Brassica napus	core promoter element around -30 of transcription start
GhHB8-5Aupstream_seq:2000bp,A05:3954979-3956978:-;ORG:Gossypiumhirsutum;NAME:ATHB-15;DESC:Homeobox-leucinezipperproteinATHB-15;	TATA-box	TATAA	84	5	-	Arabidopsis thaliana	core promoter element around -30 of transcription start
GhHB8-5Aupstream_seq:2000bp,A05:3954979-3956978:-;ORG:Gossypiumhirsutum;NAME:ATHB-15;DESC:Homeobox-leucinezipperproteinATHB-15;	TATA-box	TATA	85	4	+	Arabidopsis thaliana	core promoter element around -30 of transcription start
GhHB8-5Aupstream_seq:2000bp,A05:3954979-3956978:-;ORG:Gossypiumhirsutum;NAME:ATHB-15;DESC:Homeobox-leucinezipperproteinATHB-15;	TATA-box	TATA	413	4	+	Arabidopsis thaliana	core promoter element around -30 of transcription start
GhHB8-5Aupstream_seq:2000bp,A05:3954979-3956978:-;ORG:Gossypiumhirsutum;NAME:ATHB-15;DESC:Homeobox-leucinezipperproteinATHB-15;	TATA-box	TATA	483	4	+	Arabidopsis thaliana	core promoter element around -30 of transcription start
GhHB8-5Aupstream_seq:2000bp,A05:3954979-3956978:-;ORG:Gossypiumhirsutum;NAME:ATHB-15;DESC:Homeobox-leucinezipperproteinATHB-15;	TATA-box	TATTTAAA	559	8	-	Arabidopsis thaliana	core promoter element around -30 of transcription start
GhHB8-5Aupstream_seq:2000bp,A05:3954979-3956978:-;ORG:Gossypiumhirsutum;NAME:ATHB-15;DESC:Homeobox-leucinezipperproteinATHB-15;	TATA-box	TATAAAA	579	7	-	Pisum sativum	core promoter element around -30 of transcription start
GhHB8-5Aupstream_seq:2000bp,A05:3954979-3956978:-;ORG:Gossypiumhirsutum;NAME:ATHB-15;DESC:Homeobox-leucinezipperproteinATHB-15;	TATA-box	TATAAA	580	6	-	Helianthus annuus	core promoter element around -30 of transcription start
GhHB8-5Aupstream_seq:2000bp,A05:3954979-3956978:-;ORG:Gossypiumhirsutum;NAME:ATHB-15;DESC:Homeobox-leucinezipperproteinATHB-15;	TATA-box	TATAA	581	5	-	Arabidopsis thaliana	core promoter element around -30 of transcription start
GhHB8-5Aupstream_seq:2000bp,A05:3954979-3956978:-;ORG:Gossypiumhirsutum;NAME:ATHB-15;DESC:Homeobox-leucinezipperproteinATHB-15;	TATA-box	TATA	582	4	+	Arabidopsis thaliana	core promoter element around -30 of transcription start
GhHB8-5Aupstream_seq:2000bp,A05:3954979-3956978:-;ORG:Gossypiumhirsutum;NAME:ATHB-15;DESC:Homeobox-leucinezipperproteinATHB-15;	TATA-box	TATTTAAA	611	8	-	Arabidopsis thaliana	core promoter element around -30 of transcription start
GhHB8-5Aupstream_seq:2000bp,A05:3954979-3956978:-;ORG:Gossypiumhirsutum;NAME:ATHB-15;DESC:Homeobox-leucinezipperproteinATHB-15;	TATA-box	ATATAT	630	6	+	Brassica napus	core promoter element around -30 of transcription start
GhHB8-5Aupstream_seq:2000bp,A05:3954979-3956978:-;ORG:Gossypiumhirsutum;NAME:ATHB-15;DESC:Homeobox-leucinezipperproteinATHB-15;	TATA-box	TATATA	631	6	+	Arabidopsis thaliana	core promoter element around -30 of transcription start
GhHB8-5Aupstream_seq:2000bp,A05:3954979-3956978:-;ORG:Gossypiumhirsutum;NAME:ATHB-15;DESC:Homeobox-leucinezipperproteinATHB-15;	TATA-box	ATATAT	632	6	+	Brassica napus	core promoter element around -30 of transcription start
GhHB8-5Aupstream_seq:2000bp,A05:3954979-3956978:-;ORG:Gossypiumhirsutum;NAME:ATHB-15;DESC:Homeobox-leucinezipperproteinATHB-15;	TATA-box	TATATA	633	6	+	Arabidopsis thaliana	core promoter element around -30 of transcription start
GhHB8-5Aupstream_seq:2000bp,A05:3954979-3956978:-;ORG:Gossypiumhirsutum;NAME:ATHB-15;DESC:Homeobox-leucinezipperproteinATHB-15;	TATA-box	ATATAT	634	6	+	Brassica napus	core promoter element around -30 of transcription start
GhHB8-5Aupstream_seq:2000bp,A05:3954979-3956978:-;ORG:Gossypiumhirsutum;NAME:ATHB-15;DESC:Homeobox-leucinezipperproteinATHB-15;	TATA-box	TATATA	635	6	+	Arabidopsis thaliana	core promoter element around -30 of transcription start
GhHB8-5Aupstream_seq:2000bp,A05:3954979-3956978:-;ORG:Gossypiumhirsutum;NAME:ATHB-15;DESC:Homeobox-leucinezipperproteinATHB-15;	TATA-box	ATATAA	636	6	+	Brassica oleracea	core promoter element around -30 of transcription start
GhHB8-5Aupstream_seq:2000bp,A05:3954979-3956978:-;ORG:Gossypiumhirsutum;NAME:ATHB-15;DESC:Homeobox-leucinezipperproteinATHB-15;	TATA-box	TATA	637	4	+	Arabidopsis thaliana	core promoter element around -30 of transcription start
GhHB8-5Aupstream_seq:2000bp,A05:3954979-3956978:-;ORG:Gossypiumhirsutum;NAME:ATHB-15;DESC:Homeobox-leucinezipperproteinATHB-15;	TATA-box	ATATAT	652	6	+	Brassica napus	core promoter element around -30 of transcription start
GhHB8-5Aupstream_seq:2000bp,A05:3954979-3956978:-;ORG:Gossypiumhirsutum;NAME:ATHB-15;DESC:Homeobox-leucinezipperproteinATHB-15;	TATA-box	TATA	653	4	+	Arabidopsis thaliana	core promoter element around -30 of transcription start
GhHB8-5Aupstream_seq:2000bp,A05:3954979-3956978:-;ORG:Gossypiumhirsutum;NAME:ATHB-15;DESC:Homeobox-leucinezipperproteinATHB-15;	TATA-box	TATTTAAA	828	8	-	Arabidopsis thaliana	core promoter element around -30 of transcription start
GhHB8-5Aupstream_seq:2000bp,A05:3954979-3956978:-;ORG:Gossypiumhirsutum;NAME:ATHB-15;DESC:Homeobox-leucinezipperproteinATHB-15;	TATA-box	TATAA	847	5	-	Arabidopsis thaliana	core promoter element around -30 of transcription start
GhHB8-5Aupstream_seq:2000bp,A05:3954979-3956978:-;ORG:Gossypiumhirsutum;NAME:ATHB-15;DESC:Homeobox-leucinezipperproteinATHB-15;	TATA-box	TATA	848	4	+	Arabidopsis thaliana	core promoter element around -30 of transcription start
GhHB8-5Aupstream_seq:2000bp,A05:3954979-3956978:-;ORG:Gossypiumhirsutum;NAME:ATHB-15;DESC:Homeobox-leucinezipperproteinATHB-15;	TATA-box	TACATAAA	855	8	+	Oryza sativa	core promoter element around -30 of transcription start
GhHB8-5Aupstream_seq:2000bp,A05:3954979-3956978:-;ORG:Gossypiumhirsutum;NAME:ATHB-15;DESC:Homeobox-leucinezipperproteinATHB-15;	TATA-box	TATA	866	4	+	Arabidopsis thaliana	core promoter element around -30 of transcription start
GhHB8-5Aupstream_seq:2000bp,A05:3954979-3956978:-;ORG:Gossypiumhirsutum;NAME:ATHB-15;DESC:Homeobox-leucinezipperproteinATHB-15;	TATA-box	ATATAA	890	6	+	Brassica oleracea	core promoter element around -30 of transcription start
GhHB8-5Aupstream_seq:2000bp,A05:3954979-3956978:-;ORG:Gossypiumhirsutum;NAME:ATHB-15;DESC:Homeobox-leucinezipperproteinATHB-15;	TATA-box	TATA	891	4	+	Arabidopsis thaliana	core promoter element around -30 of transcription start
GhHB8-5Aupstream_seq:2000bp,A05:3954979-3956978:-;ORG:Gossypiumhirsutum;NAME:ATHB-15;DESC:Homeobox-leucinezipperproteinATHB-15;	TATA-box	taTATAAAtc	1017	9	-	Arabidopsis thaliana	core promoter element around -30 of transcription start
GhHB8-5Aupstream_seq:2000bp,A05:3954979-3956978:-;ORG:Gossypiumhirsutum;NAME:ATHB-15;DESC:Homeobox-leucinezipperproteinATHB-15;	TATA-box	TATA	1023	4	-	Arabidopsis thaliana	core promoter element around -30 of transcription start
GhHB8-5Aupstream_seq:2000bp,A05:3954979-3956978:-;ORG:Gossypiumhirsutum;NAME:ATHB-15;DESC:Homeobox-leucinezipperproteinATHB-15;	TATA-box	ATATAA	1039	6	+	Brassica oleracea	core promoter element around -30 of transcription start
GhHB8-5Aupstream_seq:2000bp,A05:3954979-3956978:-;ORG:Gossypiumhirsutum;NAME:ATHB-15;DESC:Homeobox-leucinezipperproteinATHB-15;	TATA-box	TATA	1040	4	-	Arabidopsis thaliana	core promoter element around -30 of transcription start
GhHB8-5Aupstream_seq:2000bp,A05:3954979-3956978:-;ORG:Gossypiumhirsutum;NAME:ATHB-15;DESC:Homeobox-leucinezipperproteinATHB-15;	TATA-box	ATATAT	1136	6	-	Brassica napus	core promoter element around -30 of transcription start
GhHB8-5Aupstream_seq:2000bp,A05:3954979-3956978:-;ORG:Gossypiumhirsutum;NAME:ATHB-15;DESC:Homeobox-leucinezipperproteinATHB-15;	TATA-box	TATA	1137	4	-	Arabidopsis thaliana	core promoter element around -30 of transcription start
GhHB8-5Aupstream_seq:2000bp,A05:3954979-3956978:-;ORG:Gossypiumhirsutum;NAME:ATHB-15;DESC:Homeobox-leucinezipperproteinATHB-15;	TATA-box	ATTATA	1159	6	+	Brassica napus	core promoter element around -30 of transcription start
GhHB8-5Aupstream_seq:2000bp,A05:3954979-3956978:-;ORG:Gossypiumhirsutum;NAME:ATHB-15;DESC:Homeobox-leucinezipperproteinATHB-15;	TATA-box	TATAA	1160	5	-	Arabidopsis thaliana	core promoter element around -30 of transcription start
GhHB8-5Aupstream_seq:2000bp,A05:3954979-3956978:-;ORG:Gossypiumhirsutum;NAME:ATHB-15;DESC:Homeobox-leucinezipperproteinATHB-15;	TATA-box	TATA	1161	4	-	Arabidopsis thaliana	core promoter element around -30 of transcription start
GhHB8-5Aupstream_seq:2000bp,A05:3954979-3956978:-;ORG:Gossypiumhirsutum;NAME:ATHB-15;DESC:Homeobox-leucinezipperproteinATHB-15;	TATA-box	ATATAT	1187	6	-	Brassica napus	core promoter element around -30 of transcription start
GhHB8-5Aupstream_seq:2000bp,A05:3954979-3956978:-;ORG:Gossypiumhirsutum;NAME:ATHB-15;DESC:Homeobox-leucinezipperproteinATHB-15;	TATA-box	TATATA	1188	6	-	Arabidopsis thaliana	core promoter element around -30 of transcription start
GhHB8-5Aupstream_seq:2000bp,A05:3954979-3956978:-;ORG:Gossypiumhirsutum;NAME:ATHB-15;DESC:Homeobox-leucinezipperproteinATHB-15;	TATA-box	ATATAT	1189	6	-	Brassica napus	core promoter element around -30 of transcription start
GhHB8-5Aupstream_seq:2000bp,A05:3954979-3956978:-;ORG:Gossypiumhirsutum;NAME:ATHB-15;DESC:Homeobox-leucinezipperproteinATHB-15;	TATA-box	TATA	1190	4	-	Arabidopsis thaliana	core promoter element around -30 of transcription start
GhHB8-5Aupstream_seq:2000bp,A05:3954979-3956978:-;ORG:Gossypiumhirsutum;NAME:ATHB-15;DESC:Homeobox-leucinezipperproteinATHB-15;	TATA-box	ATATAT	1212	6	-	Brassica napus	core promoter element around -30 of transcription start
GhHB8-5Aupstream_seq:2000bp,A05:3954979-3956978:-;ORG:Gossypiumhirsutum;NAME:ATHB-15;DESC:Homeobox-leucinezipperproteinATHB-15;	TATA-box	TATA	1213	4	-	Arabidopsis thaliana	core promoter element around -30 of transcription start
GhHB8-5Aupstream_seq:2000bp,A05:3954979-3956978:-;ORG:Gossypiumhirsutum;NAME:ATHB-15;DESC:Homeobox-leucinezipperproteinATHB-15;	TATA-box	taTATAAAtc	1215	9	-	Arabidopsis thaliana	core promoter element around -30 of transcription start
GhHB8-5Aupstream_seq:2000bp,A05:3954979-3956978:-;ORG:Gossypiumhirsutum;NAME:ATHB-15;DESC:Homeobox-leucinezipperproteinATHB-15;	TATA-box	TATAAAT	1216	7	-	Brassica juncea	core promoter element around -30 of transcription start
GhHB8-5Aupstream_seq:2000bp,A05:3954979-3956978:-;ORG:Gossypiumhirsutum;NAME:ATHB-15;DESC:Homeobox-leucinezipperproteinATHB-15;	TATA-box	TATAAA	1217	6	-	Helianthus annuus	core promoter element around -30 of transcription start
GhHB8-5Aupstream_seq:2000bp,A05:3954979-3956978:-;ORG:Gossypiumhirsutum;NAME:ATHB-15;DESC:Homeobox-leucinezipperproteinATHB-15;	TATA-box	TATATAA	1218	7	-	Arabidopsis thaliana	core promoter element around -30 of transcription start
GhHB8-5Aupstream_seq:2000bp,A05:3954979-3956978:-;ORG:Gossypiumhirsutum;NAME:ATHB-15;DESC:Homeobox-leucinezipperproteinATHB-15;	TATA-box	TATATA	1219	6	-	Arabidopsis thaliana	core promoter element around -30 of transcription start
GhHB8-5Aupstream_seq:2000bp,A05:3954979-3956978:-;ORG:Gossypiumhirsutum;NAME:ATHB-15;DESC:Homeobox-leucinezipperproteinATHB-15;	TATA-box	TATA	1221	4	-	Arabidopsis thaliana	core promoter element around -30 of transcription start
GhHB8-5Aupstream_seq:2000bp,A05:3954979-3956978:-;ORG:Gossypiumhirsutum;NAME:ATHB-15;DESC:Homeobox-leucinezipperproteinATHB-15;	TATA-box	ATATAT	1342	6	-	Brassica napus	core promoter element around -30 of transcription start
GhHB8-5Aupstream_seq:2000bp,A05:3954979-3956978:-;ORG:Gossypiumhirsutum;NAME:ATHB-15;DESC:Homeobox-leucinezipperproteinATHB-15;	TATA-box	TATA	1343	4	-	Arabidopsis thaliana	core promoter element around -30 of transcription start
GhHB8-5Aupstream_seq:2000bp,A05:3954979-3956978:-;ORG:Gossypiumhirsutum;NAME:ATHB-15;DESC:Homeobox-leucinezipperproteinATHB-15;	TATA-box	TATA	1638	4	-	Arabidopsis thaliana	core promoter element around -30 of transcription start
GhHB8-5Aupstream_seq:2000bp,A05:3954979-3956978:-;ORG:Gossypiumhirsutum;NAME:ATHB-15;DESC:Homeobox-leucinezipperproteinATHB-15;	TATA-box	TATATA	1748	6	-	Arabidopsis thaliana	core promoter element around -30 of transcription start
GhHB8-5Aupstream_seq:2000bp,A05:3954979-3956978:-;ORG:Gossypiumhirsutum;NAME:ATHB-15;DESC:Homeobox-leucinezipperproteinATHB-15;	TATA-box	TATA	1750	4	-	Arabidopsis thaliana	core promoter element around -30 of transcription start
GhHB8-5Aupstream_seq:2000bp,A05:3954979-3956978:-;ORG:Gossypiumhirsutum;NAME:ATHB-15;DESC:Homeobox-leucinezipperproteinATHB-15;	TATA-box	ATATAT	1892	6	-	Brassica napus	core promoter element around -30 of transcription start
GhHB8-5Aupstream_seq:2000bp,A05:3954979-3956978:-;ORG:Gossypiumhirsutum;NAME:ATHB-15;DESC:Homeobox-leucinezipperproteinATHB-15;	TATA-box	TATA	1893	4	-	Arabidopsis thaliana	core promoter element around -30 of transcription start
GhHB8-5Aupstream_seq:2000bp,A05:3954979-3956978:-;ORG:Gossypiumhirsutum;NAME:ATHB-15;DESC:Homeobox-leucinezipperproteinATHB-15;	TATA-box	TATA	1928	4	-	Arabidopsis thaliana	core promoter element around -30 of transcription start
GhHB8-5Aupstream_seq:2000bp,A05:3954979-3956978:-;ORG:Gossypiumhirsutum;NAME:ATHB-15;DESC:Homeobox-leucinezipperproteinATHB-15;	GT1-motif	GGTTAA	686	6	+	Arabidopsis thaliana	light responsive element
GhHB8-5Aupstream_seq:2000bp,A05:3954979-3956978:-;ORG:Gossypiumhirsutum;NAME:ATHB-15;DESC:Homeobox-leucinezipperproteinATHB-15;	ABRE3a	TACGTG	1924	6	-	Zea mays
GhHB8-5Aupstream_seq:2000bp,A05:3954979-3956978:-;ORG:Gossypiumhirsutum;NAME:ATHB-15;DESC:Homeobox-leucinezipperproteinATHB-15;	AP-1	TGAGTTAG	955	8	+	Arabidopsis thaliana
GhHB8-5Aupstream_seq:2000bp,A05:3954979-3956978:-;ORG:Gossypiumhirsutum;NAME:ATHB-15;DESC:Homeobox-leucinezipperproteinATHB-15;	Myb	CAACTG	251	6	-	Arabidopsis thaliana
GhHB8-5Aupstream_seq:2000bp,A05:3954979-3956978:-;ORG:Gossypiumhirsutum;NAME:ATHB-15;DESC:Homeobox-leucinezipperproteinATHB-15;	MBS	CAACTG	251	6	-	Arabidopsis thaliana	MYB binding site involved in drought-inducibility
GhHB8-5Aupstream_seq:2000bp,A05:3954979-3956978:-;ORG:Gossypiumhirsutum;NAME:ATHB-15;DESC:Homeobox-leucinezipperproteinATHB-15;	TCA	TCATCTTCAT	697	9	-	Pisum sativum
GhHB8-5Aupstream_seq:2000bp,A05:3954979-3956978:-;ORG:Gossypiumhirsutum;NAME:ATHB-15;DESC:Homeobox-leucinezipperproteinATHB-15;	TCA	TCATCTTCAT	700	9	-	Pisum sativum
GhHB8-5Aupstream_seq:2000bp,A05:3954979-3956978:-;ORG:Gossypiumhirsutum;NAME:ATHB-15;DESC:Homeobox-leucinezipperproteinATHB-15;	Unnamed__4	CTCC	1518	4	+	Petroselinum hortense
GhHB8-5Aupstream_seq:2000bp,A05:3954979-3956978:-;ORG:Gossypiumhirsutum;NAME:ATHB-15;DESC:Homeobox-leucinezipperproteinATHB-15;	Unnamed__4	CTCC	1568	4	+	Petroselinum hortense
GhHB8-5Aupstream_seq:2000bp,A05:3954979-3956978:-;ORG:Gossypiumhirsutum;NAME:ATHB-15;DESC:Homeobox-leucinezipperproteinATHB-15;	Unnamed__4	CTCC	1614	4	+	Petroselinum hortense
GhHB8-5Aupstream_seq:2000bp,A05:3954979-3956978:-;ORG:Gossypiumhirsutum;NAME:ATHB-15;DESC:Homeobox-leucinezipperproteinATHB-15;		motif_sequence	53	4	+	organism	short_function
GhHB8-5Aupstream_seq:2000bp,A05:3954979-3956978:-;ORG:Gossypiumhirsutum;NAME:ATHB-15;DESC:Homeobox-leucinezipperproteinATHB-15;		motif_sequence	329	4	+	organism	short_function
GhHB8-5Aupstream_seq:2000bp,A05:3954979-3956978:-;ORG:Gossypiumhirsutum;NAME:ATHB-15;DESC:Homeobox-leucinezipperproteinATHB-15;		motif_sequence	708	4	-	organism	short_function
GhHB8-5Aupstream_seq:2000bp,A05:3954979-3956978:-;ORG:Gossypiumhirsutum;NAME:ATHB-15;DESC:Homeobox-leucinezipperproteinATHB-15;		motif_sequence	758	4	+	organism	short_function
GhHB8-5Aupstream_seq:2000bp,A05:3954979-3956978:-;ORG:Gossypiumhirsutum;NAME:ATHB-15;DESC:Homeobox-leucinezipperproteinATHB-15;		motif_sequence	852	4	+	organism	short_function
GhHB8-5Aupstream_seq:2000bp,A05:3954979-3956978:-;ORG:Gossypiumhirsutum;NAME:ATHB-15;DESC:Homeobox-leucinezipperproteinATHB-15;		motif_sequence	935	4	+	organism	short_function
GhHB8-5Aupstream_seq:2000bp,A05:3954979-3956978:-;ORG:Gossypiumhirsutum;NAME:ATHB-15;DESC:Homeobox-leucinezipperproteinATHB-15;		motif_sequence	1206	4	+	organism	short_function
GhHB8-5Aupstream_seq:2000bp,A05:3954979-3956978:-;ORG:Gossypiumhirsutum;NAME:ATHB-15;DESC:Homeobox-leucinezipperproteinATHB-15;		motif_sequence	1261	4	-	organism	short_function
GhHB8-5Aupstream_seq:2000bp,A05:3954979-3956978:-;ORG:Gossypiumhirsutum;NAME:ATHB-15;DESC:Homeobox-leucinezipperproteinATHB-15;		motif_sequence	1516	4	+	organism	short_function
GhHB8-5Aupstream_seq:2000bp,A05:3954979-3956978:-;ORG:Gossypiumhirsutum;NAME:ATHB-15;DESC:Homeobox-leucinezipperproteinATHB-15;		motif_sequence	1556	4	+	organism	short_function
GhHB8-5Aupstream_seq:2000bp,A05:3954979-3956978:-;ORG:Gossypiumhirsutum;NAME:ATHB-15;DESC:Homeobox-leucinezipperproteinATHB-15;		motif_sequence	1627	4	+	organism	short_function
GhHB8-5Aupstream_seq:2000bp,A05:3954979-3956978:-;ORG:Gossypiumhirsutum;NAME:ATHB-15;DESC:Homeobox-leucinezipperproteinATHB-15;	TGACG-motif	TGACG	1144	5	-	Hordeum vulgare	cis-acting regulatory element involved in the MeJA-responsiveness
GhHB8-5Aupstream_seq:2000bp,A05:3954979-3956978:-;ORG:Gossypiumhirsutum;NAME:ATHB-15;DESC:Homeobox-leucinezipperproteinATHB-15;	TGACG-motif	TGACG	1364	5	+	Hordeum vulgare	cis-acting regulatory element involved in the MeJA-responsiveness
GhHB8-5Aupstream_seq:2000bp,A05:3954979-3956978:-;ORG:Gossypiumhirsutum;NAME:ATHB-15;DESC:Homeobox-leucinezipperproteinATHB-15;	STRE	AGGGG	682	5	+	Arabidopsis thaliana
GhHB8-5Aupstream_seq:2000bp,A05:3954979-3956978:-;ORG:Gossypiumhirsutum;NAME:ATHB-15;DESC:Homeobox-leucinezipperproteinATHB-15;	STRE	AGGGG	1198	5	-	Arabidopsis thaliana
GhHB8-5Aupstream_seq:2000bp,A05:3954979-3956978:-;ORG:Gossypiumhirsutum;NAME:ATHB-15;DESC:Homeobox-leucinezipperproteinATHB-15;	STRE	AGGGG	1507	5	+	Arabidopsis thaliana
GhHB8-5Aupstream_seq:2000bp,A05:3954979-3956978:-;ORG:Gossypiumhirsutum;NAME:ATHB-15;DESC:Homeobox-leucinezipperproteinATHB-15;	STRE	AGGGG	1649	5	-	Arabidopsis thaliana
GhHB8-5Aupstream_seq:2000bp,A05:3954979-3956978:-;ORG:Gossypiumhirsutum;NAME:ATHB-15;DESC:Homeobox-leucinezipperproteinATHB-15;	TGA-element	AACGAC	339	6	-	Brassica oleracea	auxin-responsive element
GhHB8-5Aupstream_seq:2000bp,A05:3954979-3956978:-;ORG:Gossypiumhirsutum;NAME:ATHB-15;DESC:Homeobox-leucinezipperproteinATHB-15;	Box 4	ATTAAT	349	6	+	Petroselinum crispum	part of a conserved DNA module involved in light responsiveness
GhHB8-5Aupstream_seq:2000bp,A05:3954979-3956978:-;ORG:Gossypiumhirsutum;NAME:ATHB-15;DESC:Homeobox-leucinezipperproteinATHB-15;	Box 4	ATTAAT	985	6	+	Petroselinum crispum	part of a conserved DNA module involved in light responsiveness
GhHB8-5Aupstream_seq:2000bp,A05:3954979-3956978:-;ORG:Gossypiumhirsutum;NAME:ATHB-15;DESC:Homeobox-leucinezipperproteinATHB-15;	TATA	TATAAAAT	578	8	-	Arabidopsis thaliana
GhHB8-5Aupstream_seq:2000bp,A05:3954979-3956978:-;ORG:Gossypiumhirsutum;NAME:ATHB-15;DESC:Homeobox-leucinezipperproteinATHB-15;	ABRE	ACGTG	920	5	+	Arabidopsis thaliana	cis-acting element involved in the abscisic acid responsiveness
GhHB8-5Aupstream_seq:2000bp,A05:3954979-3956978:-;ORG:Gossypiumhirsutum;NAME:ATHB-15;DESC:Homeobox-leucinezipperproteinATHB-15;	ABRE	ACGTG	1924	5	-	Arabidopsis thaliana	cis-acting element involved in the abscisic acid responsiveness
GhHB8-5Aupstream_seq:2000bp,A05:3954979-3956978:-;ORG:Gossypiumhirsutum;NAME:ATHB-15;DESC:Homeobox-leucinezipperproteinATHB-15;	ABRE	ACGTG	1996	5	+	Arabidopsis thaliana	cis-acting element involved in the abscisic acid responsiveness
GhHB8-5Aupstream_seq:2000bp,A05:3954979-3956978:-;ORG:Gossypiumhirsutum;NAME:ATHB-15;DESC:Homeobox-leucinezipperproteinATHB-15;	DRE core	GCCGAC	499	6	+	Arabidopsis thaliana
GhHB8-5Aupstream_seq:2000bp,A05:3954979-3956978:-;ORG:Gossypiumhirsutum;NAME:ATHB-15;DESC:Homeobox-leucinezipperproteinATHB-15;	ABRE4	CACGTA	1924	6	+	Zea mays
GhHB8-5Aupstream_seq:2000bp,A05:3954979-3956978:-;ORG:Gossypiumhirsutum;NAME:ATHB-15;DESC:Homeobox-leucinezipperproteinATHB-15;	AT~TATA-box	TATATA	631	6	+	Arabidopsis thaliana
GhHB8-5Aupstream_seq:2000bp,A05:3954979-3956978:-;ORG:Gossypiumhirsutum;NAME:ATHB-15;DESC:Homeobox-leucinezipperproteinATHB-15;	AT~TATA-box	TATATA	633	6	+	Arabidopsis thaliana
GhHB8-5Aupstream_seq:2000bp,A05:3954979-3956978:-;ORG:Gossypiumhirsutum;NAME:ATHB-15;DESC:Homeobox-leucinezipperproteinATHB-15;	AT~TATA-box	TATATA	635	6	+	Arabidopsis thaliana
GhHB8-5Aupstream_seq:2000bp,A05:3954979-3956978:-;ORG:Gossypiumhirsutum;NAME:ATHB-15;DESC:Homeobox-leucinezipperproteinATHB-15;	AT~TATA-box	TATATA	1188	6	-	Arabidopsis thaliana
GhHB8-5Aupstream_seq:2000bp,A05:3954979-3956978:-;ORG:Gossypiumhirsutum;NAME:ATHB-15;DESC:Homeobox-leucinezipperproteinATHB-15;	AT~TATA-box	TATATAAA	1217	8	-	Arabidopsis thaliana
GhHB8-5Aupstream_seq:2000bp,A05:3954979-3956978:-;ORG:Gossypiumhirsutum;NAME:ATHB-15;DESC:Homeobox-leucinezipperproteinATHB-15;	AT~TATA-box	TATATA	1219	6	-	Arabidopsis thaliana
GhHB8-5Aupstream_seq:2000bp,A05:3954979-3956978:-;ORG:Gossypiumhirsutum;NAME:ATHB-15;DESC:Homeobox-leucinezipperproteinATHB-15;	AT~TATA-box	TATATA	1748	6	-	Arabidopsis thaliana
GhHB8-5Aupstream_seq:2000bp,A05:3954979-3956978:-;ORG:Gossypiumhirsutum;NAME:ATHB-15;DESC:Homeobox-leucinezipperproteinATHB-15;	GARE-motif	TCTGTTG	1523	7	+	Brassica oleracea	gibberellin-responsive element
GhHB8-5Aupstream_seq:2000bp,A05:3954979-3956978:-;ORG:Gossypiumhirsutum;NAME:ATHB-15;DESC:Homeobox-leucinezipperproteinATHB-15;	TC-rich repeats	ATTCTCTAAC	1806	9	-	Nicotiana tabacum	cis-acting element involved in defense and stress responsiveness
GhHB8-5Dupstream_seq:2000bp,D05:3844436-3846435:-;ORG:Gossypiumhirsutum;NAME:ATHB-8;DESC:Homeobox-leucinezipperproteinATHB-8;	CGTCA-motif	CGTCA	1363	5	-	Hordeum vulgare	cis-acting regulatory element involved in the MeJA-responsiveness
GhHB8-5Dupstream_seq:2000bp,D05:3844436-3846435:-;ORG:Gossypiumhirsutum;NAME:ATHB-8;DESC:Homeobox-leucinezipperproteinATHB-8;	G-box	CACGTC	1045	6	-	Zea mays	cis-acting regulatory element involved in light responsiveness
GhHB8-5Dupstream_seq:2000bp,D05:3844436-3846435:-;ORG:Gossypiumhirsutum;NAME:ATHB-8;DESC:Homeobox-leucinezipperproteinATHB-8;	G-box	TACGTG	1920	6	-	Arabidopsis thaliana	cis-acting regulatory element involved in light responsiveness
GhHB8-5Dupstream_seq:2000bp,D05:3844436-3846435:-;ORG:Gossypiumhirsutum;NAME:ATHB-8;DESC:Homeobox-leucinezipperproteinATHB-8;	G-box	CACGTC	1995	6	-	Zea mays	cis-acting regulatory element involved in light responsiveness
GhHB8-5Dupstream_seq:2000bp,D05:3844436-3846435:-;ORG:Gossypiumhirsutum;NAME:ATHB-8;DESC:Homeobox-leucinezipperproteinATHB-8;	ERE	ATTTTAAA	121	8	-	Nicotiana glutinos
GhHB8-5Dupstream_seq:2000bp,D05:3844436-3846435:-;ORG:Gossypiumhirsutum;NAME:ATHB-8;DESC:Homeobox-leucinezipperproteinATHB-8;	ERE	ATTTCATA	140	8	-	Nicotiana glutinos
GhHB8-5Dupstream_seq:2000bp,D05:3844436-3846435:-;ORG:Gossypiumhirsutum;NAME:ATHB-8;DESC:Homeobox-leucinezipperproteinATHB-8;	ARE	AAACCA	1977	6	-	Zea mays	cis-acting regulatory element essential for the anaerobic induction
GhHB8-5Dupstream_seq:2000bp,D05:3844436-3846435:-;ORG:Gossypiumhirsutum;NAME:ATHB-8;DESC:Homeobox-leucinezipperproteinATHB-8;	as-1	TGACG	1363	5	+	Arabidopsis thaliana
GhHB8-5Dupstream_seq:2000bp,D05:3844436-3846435:-;ORG:Gossypiumhirsutum;NAME:ATHB-8;DESC:Homeobox-leucinezipperproteinATHB-8;	TCCC-motif	TCTCCCT	1518	7	+	Spinacia oleracea	part of a light responsive element
GhHB8-5Dupstream_seq:2000bp,D05:3844436-3846435:-;ORG:Gossypiumhirsutum;NAME:ATHB-8;DESC:Homeobox-leucinezipperproteinATHB-8;	HD-Zip 1	CAAT(A/T)ATTG	9	8.5	+	Arabidopsis thaliana	element involved in differentiation of the palisade mesophyll cells
GhHB8-5Dupstream_seq:2000bp,D05:3844436-3846435:-;ORG:Gossypiumhirsutum;NAME:ATHB-8;DESC:Homeobox-leucinezipperproteinATHB-8;	TATA-box	TATA	413	4	+	Arabidopsis thaliana	core promoter element around -30 of transcription start
GhHB8-5Dupstream_seq:2000bp,D05:3844436-3846435:-;ORG:Gossypiumhirsutum;NAME:ATHB-8;DESC:Homeobox-leucinezipperproteinATHB-8;	TATA-box	TATA	483	4	+	Arabidopsis thaliana	core promoter element around -30 of transcription start
GhHB8-5Dupstream_seq:2000bp,D05:3844436-3846435:-;ORG:Gossypiumhirsutum;NAME:ATHB-8;DESC:Homeobox-leucinezipperproteinATHB-8;	TATA-box	TATTTAAA	560	8	-	Arabidopsis thaliana	core promoter element around -30 of transcription start
GhHB8-5Dupstream_seq:2000bp,D05:3844436-3846435:-;ORG:Gossypiumhirsutum;NAME:ATHB-8;DESC:Homeobox-leucinezipperproteinATHB-8;	TATA-box	TATAAAT	580	7	-	Brassica juncea	core promoter element around -30 of transcription start
GhHB8-5Dupstream_seq:2000bp,D05:3844436-3846435:-;ORG:Gossypiumhirsutum;NAME:ATHB-8;DESC:Homeobox-leucinezipperproteinATHB-8;	TATA-box	TATAAA	581	6	-	Helianthus annuus	core promoter element around -30 of transcription start
GhHB8-5Dupstream_seq:2000bp,D05:3844436-3846435:-;ORG:Gossypiumhirsutum;NAME:ATHB-8;DESC:Homeobox-leucinezipperproteinATHB-8;	TATA-box	TATAA	582	5	-	Arabidopsis thaliana	core promoter element around -30 of transcription start
GhHB8-5Dupstream_seq:2000bp,D05:3844436-3846435:-;ORG:Gossypiumhirsutum;NAME:ATHB-8;DESC:Homeobox-leucinezipperproteinATHB-8;	TATA-box	TATA	583	4	+	Arabidopsis thaliana	core promoter element around -30 of transcription start
GhHB8-5Dupstream_seq:2000bp,D05:3844436-3846435:-;ORG:Gossypiumhirsutum;NAME:ATHB-8;DESC:Homeobox-leucinezipperproteinATHB-8;	TATA-box	TATTTAAA	612	8	-	Arabidopsis thaliana	core promoter element around -30 of transcription start
GhHB8-5Dupstream_seq:2000bp,D05:3844436-3846435:-;ORG:Gossypiumhirsutum;NAME:ATHB-8;DESC:Homeobox-leucinezipperproteinATHB-8;	TATA-box	ATATAT	631	6	+	Brassica napus	core promoter element around -30 of transcription start
GhHB8-5Dupstream_seq:2000bp,D05:3844436-3846435:-;ORG:Gossypiumhirsutum;NAME:ATHB-8;DESC:Homeobox-leucinezipperproteinATHB-8;	TATA-box	TATATA	632	6	+	Arabidopsis thaliana	core promoter element around -30 of transcription start
GhHB8-5Dupstream_seq:2000bp,D05:3844436-3846435:-;ORG:Gossypiumhirsutum;NAME:ATHB-8;DESC:Homeobox-leucinezipperproteinATHB-8;	TATA-box	ATATAT	633	6	+	Brassica napus	core promoter element around -30 of transcription start
GhHB8-5Dupstream_seq:2000bp,D05:3844436-3846435:-;ORG:Gossypiumhirsutum;NAME:ATHB-8;DESC:Homeobox-leucinezipperproteinATHB-8;	TATA-box	TATATA	634	6	+	Arabidopsis thaliana	core promoter element around -30 of transcription start
GhHB8-5Dupstream_seq:2000bp,D05:3844436-3846435:-;ORG:Gossypiumhirsutum;NAME:ATHB-8;DESC:Homeobox-leucinezipperproteinATHB-8;	TATA-box	ATATAT	635	6	+	Brassica napus	core promoter element around -30 of transcription start
GhHB8-5Dupstream_seq:2000bp,D05:3844436-3846435:-;ORG:Gossypiumhirsutum;NAME:ATHB-8;DESC:Homeobox-leucinezipperproteinATHB-8;	TATA-box	TATATA	636	6	+	Arabidopsis thaliana	core promoter element around -30 of transcription start
GhHB8-5Dupstream_seq:2000bp,D05:3844436-3846435:-;ORG:Gossypiumhirsutum;NAME:ATHB-8;DESC:Homeobox-leucinezipperproteinATHB-8;	TATA-box	ATATAA	637	6	+	Brassica oleracea	core promoter element around -30 of transcription start
GhHB8-5Dupstream_seq:2000bp,D05:3844436-3846435:-;ORG:Gossypiumhirsutum;NAME:ATHB-8;DESC:Homeobox-leucinezipperproteinATHB-8;	TATA-box	TATA	638	4	+	Arabidopsis thaliana	core promoter element around -30 of transcription start
GhHB8-5Dupstream_seq:2000bp,D05:3844436-3846435:-;ORG:Gossypiumhirsutum;NAME:ATHB-8;DESC:Homeobox-leucinezipperproteinATHB-8;	TATA-box	ATATAT	655	6	+	Brassica napus	core promoter element around -30 of transcription start
GhHB8-5Dupstream_seq:2000bp,D05:3844436-3846435:-;ORG:Gossypiumhirsutum;NAME:ATHB-8;DESC:Homeobox-leucinezipperproteinATHB-8;	TATA-box	TATA	656	4	+	Arabidopsis thaliana	core promoter element around -30 of transcription start
GhHB8-5Dupstream_seq:2000bp,D05:3844436-3846435:-;ORG:Gossypiumhirsutum;NAME:ATHB-8;DESC:Homeobox-leucinezipperproteinATHB-8;	TATA-box	ATTATA	666	6	+	Brassica napus	core promoter element around -30 of transcription start
GhHB8-5Dupstream_seq:2000bp,D05:3844436-3846435:-;ORG:Gossypiumhirsutum;NAME:ATHB-8;DESC:Homeobox-leucinezipperproteinATHB-8;	TATA-box	TATAA	667	5	-	Arabidopsis thaliana	core promoter element around -30 of transcription start
GhHB8-5Dupstream_seq:2000bp,D05:3844436-3846435:-;ORG:Gossypiumhirsutum;NAME:ATHB-8;DESC:Homeobox-leucinezipperproteinATHB-8;	TATA-box	TATA	668	4	+	Arabidopsis thaliana	core promoter element around -30 of transcription start
GhHB8-5Dupstream_seq:2000bp,D05:3844436-3846435:-;ORG:Gossypiumhirsutum;NAME:ATHB-8;DESC:Homeobox-leucinezipperproteinATHB-8;	TATA-box	TATTTAAA	831	8	-	Arabidopsis thaliana	core promoter element around -30 of transcription start
GhHB8-5Dupstream_seq:2000bp,D05:3844436-3846435:-;ORG:Gossypiumhirsutum;NAME:ATHB-8;DESC:Homeobox-leucinezipperproteinATHB-8;	TATA-box	TATAA	850	5	-	Arabidopsis thaliana	core promoter element around -30 of transcription start
GhHB8-5Dupstream_seq:2000bp,D05:3844436-3846435:-;ORG:Gossypiumhirsutum;NAME:ATHB-8;DESC:Homeobox-leucinezipperproteinATHB-8;	TATA-box	TATA	851	4	+	Arabidopsis thaliana	core promoter element around -30 of transcription start
GhHB8-5Dupstream_seq:2000bp,D05:3844436-3846435:-;ORG:Gossypiumhirsutum;NAME:ATHB-8;DESC:Homeobox-leucinezipperproteinATHB-8;	TATA-box	TACATAAA	858	8	+	Oryza sativa	core promoter element around -30 of transcription start
GhHB8-5Dupstream_seq:2000bp,D05:3844436-3846435:-;ORG:Gossypiumhirsutum;NAME:ATHB-8;DESC:Homeobox-leucinezipperproteinATHB-8;	TATA-box	TATA	869	4	+	Arabidopsis thaliana	core promoter element around -30 of transcription start
GhHB8-5Dupstream_seq:2000bp,D05:3844436-3846435:-;ORG:Gossypiumhirsutum;NAME:ATHB-8;DESC:Homeobox-leucinezipperproteinATHB-8;	TATA-box	TATAA	1090	5	-	Arabidopsis thaliana	core promoter element around -30 of transcription start
GhHB8-5Dupstream_seq:2000bp,D05:3844436-3846435:-;ORG:Gossypiumhirsutum;NAME:ATHB-8;DESC:Homeobox-leucinezipperproteinATHB-8;	TATA-box	TATA	1091	4	-	Arabidopsis thaliana	core promoter element around -30 of transcription start
GhHB8-5Dupstream_seq:2000bp,D05:3844436-3846435:-;ORG:Gossypiumhirsutum;NAME:ATHB-8;DESC:Homeobox-leucinezipperproteinATHB-8;	TATA-box	ATATAT	1133	6	-	Brassica napus	core promoter element around -30 of transcription start
GhHB8-5Dupstream_seq:2000bp,D05:3844436-3846435:-;ORG:Gossypiumhirsutum;NAME:ATHB-8;DESC:Homeobox-leucinezipperproteinATHB-8;	TATA-box	TATA	1134	4	-	Arabidopsis thaliana	core promoter element around -30 of transcription start
GhHB8-5Dupstream_seq:2000bp,D05:3844436-3846435:-;ORG:Gossypiumhirsutum;NAME:ATHB-8;DESC:Homeobox-leucinezipperproteinATHB-8;	TATA-box	ATTATA	1156	6	+	Brassica napus	core promoter element around -30 of transcription start
GhHB8-5Dupstream_seq:2000bp,D05:3844436-3846435:-;ORG:Gossypiumhirsutum;NAME:ATHB-8;DESC:Homeobox-leucinezipperproteinATHB-8;	TATA-box	TATAA	1157	5	-	Arabidopsis thaliana	core promoter element around -30 of transcription start
GhHB8-5Dupstream_seq:2000bp,D05:3844436-3846435:-;ORG:Gossypiumhirsutum;NAME:ATHB-8;DESC:Homeobox-leucinezipperproteinATHB-8;	TATA-box	TATA	1158	4	-	Arabidopsis thaliana	core promoter element around -30 of transcription start
GhHB8-5Dupstream_seq:2000bp,D05:3844436-3846435:-;ORG:Gossypiumhirsutum;NAME:ATHB-8;DESC:Homeobox-leucinezipperproteinATHB-8;	TATA-box	ATATAT	1184	6	-	Brassica napus	core promoter element around -30 of transcription start
GhHB8-5Dupstream_seq:2000bp,D05:3844436-3846435:-;ORG:Gossypiumhirsutum;NAME:ATHB-8;DESC:Homeobox-leucinezipperproteinATHB-8;	TATA-box	TATATA	1185	6	-	Arabidopsis thaliana	core promoter element around -30 of transcription start
GhHB8-5Dupstream_seq:2000bp,D05:3844436-3846435:-;ORG:Gossypiumhirsutum;NAME:ATHB-8;DESC:Homeobox-leucinezipperproteinATHB-8;	TATA-box	ATATAT	1186	6	-	Brassica napus	core promoter element around -30 of transcription start
GhHB8-5Dupstream_seq:2000bp,D05:3844436-3846435:-;ORG:Gossypiumhirsutum;NAME:ATHB-8;DESC:Homeobox-leucinezipperproteinATHB-8;	TATA-box	TATA	1187	4	-	Arabidopsis thaliana	core promoter element around -30 of transcription start
GhHB8-5Dupstream_seq:2000bp,D05:3844436-3846435:-;ORG:Gossypiumhirsutum;NAME:ATHB-8;DESC:Homeobox-leucinezipperproteinATHB-8;	TATA-box	ATATAT	1209	6	-	Brassica napus	core promoter element around -30 of transcription start
GhHB8-5Dupstream_seq:2000bp,D05:3844436-3846435:-;ORG:Gossypiumhirsutum;NAME:ATHB-8;DESC:Homeobox-leucinezipperproteinATHB-8;	TATA-box	TATA	1210	4	-	Arabidopsis thaliana	core promoter element around -30 of transcription start
GhHB8-5Dupstream_seq:2000bp,D05:3844436-3846435:-;ORG:Gossypiumhirsutum;NAME:ATHB-8;DESC:Homeobox-leucinezipperproteinATHB-8;	TATA-box	taTATAAAtc	1212	9	-	Arabidopsis thaliana	core promoter element around -30 of transcription start
GhHB8-5Dupstream_seq:2000bp,D05:3844436-3846435:-;ORG:Gossypiumhirsutum;NAME:ATHB-8;DESC:Homeobox-leucinezipperproteinATHB-8;	TATA-box	TATAAAT	1213	7	-	Brassica juncea	core promoter element around -30 of transcription start
GhHB8-5Dupstream_seq:2000bp,D05:3844436-3846435:-;ORG:Gossypiumhirsutum;NAME:ATHB-8;DESC:Homeobox-leucinezipperproteinATHB-8;	TATA-box	TATAAA	1214	6	-	Helianthus annuus	core promoter element around -30 of transcription start
GhHB8-5Dupstream_seq:2000bp,D05:3844436-3846435:-;ORG:Gossypiumhirsutum;NAME:ATHB-8;DESC:Homeobox-leucinezipperproteinATHB-8;	TATA-box	TATATAA	1215	7	-	Arabidopsis thaliana	core promoter element around -30 of transcription start
GhHB8-5Dupstream_seq:2000bp,D05:3844436-3846435:-;ORG:Gossypiumhirsutum;NAME:ATHB-8;DESC:Homeobox-leucinezipperproteinATHB-8;	TATA-box	TATATA	1216	6	-	Arabidopsis thaliana	core promoter element around -30 of transcription start
GhHB8-5Dupstream_seq:2000bp,D05:3844436-3846435:-;ORG:Gossypiumhirsutum;NAME:ATHB-8;DESC:Homeobox-leucinezipperproteinATHB-8;	TATA-box	TATA	1218	4	-	Arabidopsis thaliana	core promoter element around -30 of transcription start
GhHB8-5Dupstream_seq:2000bp,D05:3844436-3846435:-;ORG:Gossypiumhirsutum;NAME:ATHB-8;DESC:Homeobox-leucinezipperproteinATHB-8;	TATA-box	ATATAT	1341	6	-	Brassica napus	core promoter element around -30 of transcription start
GhHB8-5Dupstream_seq:2000bp,D05:3844436-3846435:-;ORG:Gossypiumhirsutum;NAME:ATHB-8;DESC:Homeobox-leucinezipperproteinATHB-8;	TATA-box	TATA	1342	4	-	Arabidopsis thaliana	core promoter element around -30 of transcription start
GhHB8-5Dupstream_seq:2000bp,D05:3844436-3846435:-;ORG:Gossypiumhirsutum;NAME:ATHB-8;DESC:Homeobox-leucinezipperproteinATHB-8;	TATA-box	TATA	1639	4	-	Arabidopsis thaliana	core promoter element around -30 of transcription start
GhHB8-5Dupstream_seq:2000bp,D05:3844436-3846435:-;ORG:Gossypiumhirsutum;NAME:ATHB-8;DESC:Homeobox-leucinezipperproteinATHB-8;	TATA-box	TATATA	1749	6	-	Arabidopsis thaliana	core promoter element around -30 of transcription start
GhHB8-5Dupstream_seq:2000bp,D05:3844436-3846435:-;ORG:Gossypiumhirsutum;NAME:ATHB-8;DESC:Homeobox-leucinezipperproteinATHB-8;	TATA-box	TATA	1751	4	-	Arabidopsis thaliana	core promoter element around -30 of transcription start
GhHB8-5Dupstream_seq:2000bp,D05:3844436-3846435:-;ORG:Gossypiumhirsutum;NAME:ATHB-8;DESC:Homeobox-leucinezipperproteinATHB-8;	TATA-box	ATATAT	1893	6	-	Brassica napus	core promoter element around -30 of transcription start
GhHB8-5Dupstream_seq:2000bp,D05:3844436-3846435:-;ORG:Gossypiumhirsutum;NAME:ATHB-8;DESC:Homeobox-leucinezipperproteinATHB-8;	TATA-box	TATA	1894	4	-	Arabidopsis thaliana	core promoter element around -30 of transcription start
GhHB8-5Dupstream_seq:2000bp,D05:3844436-3846435:-;ORG:Gossypiumhirsutum;NAME:ATHB-8;DESC:Homeobox-leucinezipperproteinATHB-8;	TATA-box	TATA	1924	4	-	Arabidopsis thaliana	core promoter element around -30 of transcription start
GhHB8-5Dupstream_seq:2000bp,D05:3844436-3846435:-;ORG:Gossypiumhirsutum;NAME:ATHB-8;DESC:Homeobox-leucinezipperproteinATHB-8;	Myc	TCTCTTA	692	7	-	Arabidopsis thaliana
GhHB8-5Dupstream_seq:2000bp,D05:3844436-3846435:-;ORG:Gossypiumhirsutum;NAME:ATHB-8;DESC:Homeobox-leucinezipperproteinATHB-8;	Unnamed__6	taTAAATATct	1209	10	-	Zea mays
GhHB8-5Dupstream_seq:2000bp,D05:3844436-3846435:-;ORG:Gossypiumhirsutum;NAME:ATHB-8;DESC:Homeobox-leucinezipperproteinATHB-8;	LAMP-element	CTTTATCA	1668	8	+	Pisum sativum	part of a light responsive element
GhHB8-5Dupstream_seq:2000bp,D05:3844436-3846435:-;ORG:Gossypiumhirsutum;NAME:ATHB-8;DESC:Homeobox-leucinezipperproteinATHB-8;	WRE3	CCACCT	724	6	-	Pisum sativum
GhHB8-5Dupstream_seq:2000bp,D05:3844436-3846435:-;ORG:Gossypiumhirsutum;NAME:ATHB-8;DESC:Homeobox-leucinezipperproteinATHB-8;	CAAT-box	CAAT	9	4	+	Nicotiana glutinosa
GhHB8-5Dupstream_seq:2000bp,D05:3844436-3846435:-;ORG:Gossypiumhirsutum;NAME:ATHB-8;DESC:Homeobox-leucinezipperproteinATHB-8;	CAAT-box	CAAT	14	4	-	Nicotiana glutinosa
GhHB8-5Dupstream_seq:2000bp,D05:3844436-3846435:-;ORG:Gossypiumhirsutum;NAME:ATHB-8;DESC:Homeobox-leucinezipperproteinATHB-8;	CAAT-box	CAAT	86	4	-	Nicotiana glutinosa
GhHB8-5Dupstream_seq:2000bp,D05:3844436-3846435:-;ORG:Gossypiumhirsutum;NAME:ATHB-8;DESC:Homeobox-leucinezipperproteinATHB-8;	CAAT-box	CAAT	97	4	-	Nicotiana glutinosa
GhHB8-5Dupstream_seq:2000bp,D05:3844436-3846435:-;ORG:Gossypiumhirsutum;NAME:ATHB-8;DESC:Homeobox-leucinezipperproteinATHB-8;	CAAT-box	CAAAT	190	5	-	Pisum sativum	common cis-acting element in promoter and enhancer regions
GhHB8-5Dupstream_seq:2000bp,D05:3844436-3846435:-;ORG:Gossypiumhirsutum;NAME:ATHB-8;DESC:Homeobox-leucinezipperproteinATHB-8;	CAAT-box	CAAT	264	4	-	Nicotiana glutinosa
GhHB8-5Dupstream_seq:2000bp,D05:3844436-3846435:-;ORG:Gossypiumhirsutum;NAME:ATHB-8;DESC:Homeobox-leucinezipperproteinATHB-8;	CAAT-box	CCAAT	276	5	-	Arabidopsis thaliana	common cis-acting element in promoter and enhancer regions
GhHB8-5Dupstream_seq:2000bp,D05:3844436-3846435:-;ORG:Gossypiumhirsutum;NAME:ATHB-8;DESC:Homeobox-leucinezipperproteinATHB-8;	CAAT-box	CAAAT	324	5	-	Pisum sativum	common cis-acting element in promoter and enhancer regions
GhHB8-5Dupstream_seq:2000bp,D05:3844436-3846435:-;ORG:Gossypiumhirsutum;NAME:ATHB-8;DESC:Homeobox-leucinezipperproteinATHB-8;	CAAT-box	CCAAT	335	5	-	Arabidopsis thaliana	common cis-acting element in promoter and enhancer regions
GhHB8-5Dupstream_seq:2000bp,D05:3844436-3846435:-;ORG:Gossypiumhirsutum;NAME:ATHB-8;DESC:Homeobox-leucinezipperproteinATHB-8;	CAAT-box	CAAT	353	4	-	Nicotiana glutinosa
GhHB8-5Dupstream_seq:2000bp,D05:3844436-3846435:-;ORG:Gossypiumhirsutum;NAME:ATHB-8;DESC:Homeobox-leucinezipperproteinATHB-8;	CAAT-box	CAAT	383	4	-	Nicotiana glutinosa
GhHB8-5Dupstream_seq:2000bp,D05:3844436-3846435:-;ORG:Gossypiumhirsutum;NAME:ATHB-8;DESC:Homeobox-leucinezipperproteinATHB-8;	CAAT-box	CAAT	406	4	+	Nicotiana glutinosa
GhHB8-5Dupstream_seq:2000bp,D05:3844436-3846435:-;ORG:Gossypiumhirsutum;NAME:ATHB-8;DESC:Homeobox-leucinezipperproteinATHB-8;	CAAT-box	CAAT	422	4	-	Nicotiana glutinosa
GhHB8-5Dupstream_seq:2000bp,D05:3844436-3846435:-;ORG:Gossypiumhirsutum;NAME:ATHB-8;DESC:Homeobox-leucinezipperproteinATHB-8;	CAAT-box	TGCCAAC	498	7	+	Petunia hybrida	common cis-acting element in promoter and enhancer regions
GhHB8-5Dupstream_seq:2000bp,D05:3844436-3846435:-;ORG:Gossypiumhirsutum;NAME:ATHB-8;DESC:Homeobox-leucinezipperproteinATHB-8;	CAAT-box	CAAAT	586	5	-	Pisum sativum	common cis-acting element in promoter and enhancer regions
GhHB8-5Dupstream_seq:2000bp,D05:3844436-3846435:-;ORG:Gossypiumhirsutum;NAME:ATHB-8;DESC:Homeobox-leucinezipperproteinATHB-8;	CAAT-box	CAAT	653	4	+	Nicotiana glutinosa
GhHB8-5Dupstream_seq:2000bp,D05:3844436-3846435:-;ORG:Gossypiumhirsutum;NAME:ATHB-8;DESC:Homeobox-leucinezipperproteinATHB-8;	CAAT-box	CAAAT	734	5	-	Pisum sativum	common cis-acting element in promoter and enhancer regions
GhHB8-5Dupstream_seq:2000bp,D05:3844436-3846435:-;ORG:Gossypiumhirsutum;NAME:ATHB-8;DESC:Homeobox-leucinezipperproteinATHB-8;	CAAT-box	CAAAT	838	5	-	Pisum sativum	common cis-acting element in promoter and enhancer regions
GhHB8-5Dupstream_seq:2000bp,D05:3844436-3846435:-;ORG:Gossypiumhirsutum;NAME:ATHB-8;DESC:Homeobox-leucinezipperproteinATHB-8;	CAAT-box	CCAAT	937	5	+	Arabidopsis thaliana	common cis-acting element in promoter and enhancer regions
GhHB8-5Dupstream_seq:2000bp,D05:3844436-3846435:-;ORG:Gossypiumhirsutum;NAME:ATHB-8;DESC:Homeobox-leucinezipperproteinATHB-8;	CAAT-box	CAAT	938	4	+	Nicotiana glutinosa
GhHB8-5Dupstream_seq:2000bp,D05:3844436-3846435:-;ORG:Gossypiumhirsutum;NAME:ATHB-8;DESC:Homeobox-leucinezipperproteinATHB-8;	CAAT-box	CAAT	984	4	+	Nicotiana glutinosa
GhHB8-5Dupstream_seq:2000bp,D05:3844436-3846435:-;ORG:Gossypiumhirsutum;NAME:ATHB-8;DESC:Homeobox-leucinezipperproteinATHB-8;	CAAT-box	CCAAT	1015	5	-	Arabidopsis thaliana	common cis-acting element in promoter and enhancer regions
GhHB8-5Dupstream_seq:2000bp,D05:3844436-3846435:-;ORG:Gossypiumhirsutum;NAME:ATHB-8;DESC:Homeobox-leucinezipperproteinATHB-8;	CAAT-box	CCAAT	1033	5	+	Arabidopsis thaliana	common cis-acting element in promoter and enhancer regions
GhHB8-5Dupstream_seq:2000bp,D05:3844436-3846435:-;ORG:Gossypiumhirsutum;NAME:ATHB-8;DESC:Homeobox-leucinezipperproteinATHB-8;	CAAT-box	CAAT	1034	4	+	Nicotiana glutinosa
GhHB8-5Dupstream_seq:2000bp,D05:3844436-3846435:-;ORG:Gossypiumhirsutum;NAME:ATHB-8;DESC:Homeobox-leucinezipperproteinATHB-8;	CAAT-box	CAAAT	1052	5	-	Pisum sativum	common cis-acting element in promoter and enhancer regions
GhHB8-5Dupstream_seq:2000bp,D05:3844436-3846435:-;ORG:Gossypiumhirsutum;NAME:ATHB-8;DESC:Homeobox-leucinezipperproteinATHB-8;	CAAT-box	CAAT	1116	4	+	Nicotiana glutinosa
GhHB8-5Dupstream_seq:2000bp,D05:3844436-3846435:-;ORG:Gossypiumhirsutum;NAME:ATHB-8;DESC:Homeobox-leucinezipperproteinATHB-8;	CAAT-box	CAAT	1131	4	+	Nicotiana glutinosa
GhHB8-5Dupstream_seq:2000bp,D05:3844436-3846435:-;ORG:Gossypiumhirsutum;NAME:ATHB-8;DESC:Homeobox-leucinezipperproteinATHB-8;	CAAT-box	CAAAT	1200	5	+	Pisum sativum	common cis-acting element in promoter and enhancer regions
GhHB8-5Dupstream_seq:2000bp,D05:3844436-3846435:-;ORG:Gossypiumhirsutum;NAME:ATHB-8;DESC:Homeobox-leucinezipperproteinATHB-8;	CAAT-box	CAAAT	1414	5	+	Pisum sativum	common cis-acting element in promoter and enhancer regions
GhHB8-5Dupstream_seq:2000bp,D05:3844436-3846435:-;ORG:Gossypiumhirsutum;NAME:ATHB-8;DESC:Homeobox-leucinezipperproteinATHB-8;	CAAT-box	CAAT	1435	4	+	Nicotiana glutinosa
GhHB8-5Dupstream_seq:2000bp,D05:3844436-3846435:-;ORG:Gossypiumhirsutum;NAME:ATHB-8;DESC:Homeobox-leucinezipperproteinATHB-8;	CAAT-box	CAAT	1451	4	-	Nicotiana glutinosa
GhHB8-5Dupstream_seq:2000bp,D05:3844436-3846435:-;ORG:Gossypiumhirsutum;NAME:ATHB-8;DESC:Homeobox-leucinezipperproteinATHB-8;	CAAT-box	CAAAT	1457	5	-	Pisum sativum	common cis-acting element in promoter and enhancer regions
GhHB8-5Dupstream_seq:2000bp,D05:3844436-3846435:-;ORG:Gossypiumhirsutum;NAME:ATHB-8;DESC:Homeobox-leucinezipperproteinATHB-8;	CAAT-box	CAAAT	1780	5	-	Pisum sativum	common cis-acting element in promoter and enhancer regions
GhHB8-5Dupstream_seq:2000bp,D05:3844436-3846435:-;ORG:Gossypiumhirsutum;NAME:ATHB-8;DESC:Homeobox-leucinezipperproteinATHB-8;	CAAT-box	CAAAT	1815	5	-	Pisum sativum	common cis-acting element in promoter and enhancer regions
GhHB8-5Dupstream_seq:2000bp,D05:3844436-3846435:-;ORG:Gossypiumhirsutum;NAME:ATHB-8;DESC:Homeobox-leucinezipperproteinATHB-8;	CAAT-box	CAAT	1969	4	-	Nicotiana glutinosa
GhHB8-5Dupstream_seq:2000bp,D05:3844436-3846435:-;ORG:Gossypiumhirsutum;NAME:ATHB-8;DESC:Homeobox-leucinezipperproteinATHB-8;	CAAT-box	CAAT	1989	4	-	Nicotiana glutinosa
GhHB8-5Dupstream_seq:2000bp,D05:3844436-3846435:-;ORG:Gossypiumhirsutum;NAME:ATHB-8;DESC:Homeobox-leucinezipperproteinATHB-8;	TCT-motif	TCTTAC	1325	6	+	Arabidopsis thaliana	part of a light responsive element
GhHB8-5Dupstream_seq:2000bp,D05:3844436-3846435:-;ORG:Gossypiumhirsutum;NAME:ATHB-8;DESC:Homeobox-leucinezipperproteinATHB-8;	CAT-box	GCCACT	377	6	-	Arabidopsis thaliana	cis-acting regulatory element related to meristem expression
GhHB8-5Dupstream_seq:2000bp,D05:3844436-3846435:-;ORG:Gossypiumhirsutum;NAME:ATHB-8;DESC:Homeobox-leucinezipperproteinATHB-8;	Myb-binding site	CAACAG	598	6	-	Nicotiana tabacum
GhHB8-5Dupstream_seq:2000bp,D05:3844436-3846435:-;ORG:Gossypiumhirsutum;NAME:ATHB-8;DESC:Homeobox-leucinezipperproteinATHB-8;	Myb-binding site	CAACAG	1525	6	-	Nicotiana tabacum
GhHB8-5Dupstream_seq:2000bp,D05:3844436-3846435:-;ORG:Gossypiumhirsutum;NAME:ATHB-8;DESC:Homeobox-leucinezipperproteinATHB-8;	Myb-binding site	CAACAG	1680	6	+	Nicotiana tabacum
GhHB8-5Dupstream_seq:2000bp,D05:3844436-3846435:-;ORG:Gossypiumhirsutum;NAME:ATHB-8;DESC:Homeobox-leucinezipperproteinATHB-8;	Myb-binding site	CAACAG	1692	6	+	Nicotiana tabacum
GhHB8-5Dupstream_seq:2000bp,D05:3844436-3846435:-;ORG:Gossypiumhirsutum;NAME:ATHB-8;DESC:Homeobox-leucinezipperproteinATHB-8;	P-box	CCTTTTG	493	7	+	Oryza sativa	gibberellin-responsive element
GhHB8-5Dupstream_seq:2000bp,D05:3844436-3846435:-;ORG:Gossypiumhirsutum;NAME:ATHB-8;DESC:Homeobox-leucinezipperproteinATHB-8;	MYB	CAACAG	598	6	-	Arabidopsis thaliana
GhHB8-5Dupstream_seq:2000bp,D05:3844436-3846435:-;ORG:Gossypiumhirsutum;NAME:ATHB-8;DESC:Homeobox-leucinezipperproteinATHB-8;	MYB	CAACAG	1525	6	-	Arabidopsis thaliana
GhHB8-5Dupstream_seq:2000bp,D05:3844436-3846435:-;ORG:Gossypiumhirsutum;NAME:ATHB-8;DESC:Homeobox-leucinezipperproteinATHB-8;	MYB	CAACAG	1680	6	+	Arabidopsis thaliana
GhHB8-5Dupstream_seq:2000bp,D05:3844436-3846435:-;ORG:Gossypiumhirsutum;NAME:ATHB-8;DESC:Homeobox-leucinezipperproteinATHB-8;	MYB	CAACAG	1692	6	+	Arabidopsis thaliana
GhHB8-5Dupstream_seq:2000bp,D05:3844436-3846435:-;ORG:Gossypiumhirsutum;NAME:ATHB-8;DESC:Homeobox-leucinezipperproteinATHB-8;	STRE	AGGGG	1195	5	-	Arabidopsis thaliana
GhHB8-5Dupstream_seq:2000bp,D05:3844436-3846435:-;ORG:Gossypiumhirsutum;NAME:ATHB-8;DESC:Homeobox-leucinezipperproteinATHB-8;	STRE	AGGGG	1508	5	+	Arabidopsis thaliana
GhHB8-5Dupstream_seq:2000bp,D05:3844436-3846435:-;ORG:Gossypiumhirsutum;NAME:ATHB-8;DESC:Homeobox-leucinezipperproteinATHB-8;	STRE	AGGGG	1650	5	-	Arabidopsis thaliana
GhHB8-5Dupstream_seq:2000bp,D05:3844436-3846435:-;ORG:Gossypiumhirsutum;NAME:ATHB-8;DESC:Homeobox-leucinezipperproteinATHB-8;	Box 4	ATTAAT	349	6	+	Petroselinum crispum	part of a conserved DNA module involved in light responsiveness
GhHB8-5Dupstream_seq:2000bp,D05:3844436-3846435:-;ORG:Gossypiumhirsutum;NAME:ATHB-8;DESC:Homeobox-leucinezipperproteinATHB-8;	Box 4	ATTAAT	1123	6	-	Petroselinum crispum	part of a conserved DNA module involved in light responsiveness
GhHB8-5Dupstream_seq:2000bp,D05:3844436-3846435:-;ORG:Gossypiumhirsutum;NAME:ATHB-8;DESC:Homeobox-leucinezipperproteinATHB-8;	TGA-element	AACGAC	339	6	-	Brassica oleracea	auxin-responsive element
GhHB8-5Dupstream_seq:2000bp,D05:3844436-3846435:-;ORG:Gossypiumhirsutum;NAME:ATHB-8;DESC:Homeobox-leucinezipperproteinATHB-8;	Unnamed__4	CTCC	687	4	-	Petroselinum hortense
GhHB8-5Dupstream_seq:2000bp,D05:3844436-3846435:-;ORG:Gossypiumhirsutum;NAME:ATHB-8;DESC:Homeobox-leucinezipperproteinATHB-8;	Unnamed__4	CTCC	964	4	-	Petroselinum hortense
GhHB8-5Dupstream_seq:2000bp,D05:3844436-3846435:-;ORG:Gossypiumhirsutum;NAME:ATHB-8;DESC:Homeobox-leucinezipperproteinATHB-8;	Unnamed__4	CTCC	1519	4	+	Petroselinum hortense
GhHB8-5Dupstream_seq:2000bp,D05:3844436-3846435:-;ORG:Gossypiumhirsutum;NAME:ATHB-8;DESC:Homeobox-leucinezipperproteinATHB-8;	Unnamed__4	CTCC	1569	4	+	Petroselinum hortense
GhHB8-5Dupstream_seq:2000bp,D05:3844436-3846435:-;ORG:Gossypiumhirsutum;NAME:ATHB-8;DESC:Homeobox-leucinezipperproteinATHB-8;	Unnamed__4	CTCC	1615	4	+	Petroselinum hortense
GhHB8-5Dupstream_seq:2000bp,D05:3844436-3846435:-;ORG:Gossypiumhirsutum;NAME:ATHB-8;DESC:Homeobox-leucinezipperproteinATHB-8;	TCA	TCATCTTCAT	700	9	-	Pisum sativum
GhHB8-5Dupstream_seq:2000bp,D05:3844436-3846435:-;ORG:Gossypiumhirsutum;NAME:ATHB-8;DESC:Homeobox-leucinezipperproteinATHB-8;	TCA	TCATCTTCAT	703	9	-	Pisum sativum
GhHB8-5Dupstream_seq:2000bp,D05:3844436-3846435:-;ORG:Gossypiumhirsutum;NAME:ATHB-8;DESC:Homeobox-leucinezipperproteinATHB-8;		motif_sequence	56	4	+	organism	short_function
GhHB8-5Dupstream_seq:2000bp,D05:3844436-3846435:-;ORG:Gossypiumhirsutum;NAME:ATHB-8;DESC:Homeobox-leucinezipperproteinATHB-8;		motif_sequence	329	4	+	organism	short_function
GhHB8-5Dupstream_seq:2000bp,D05:3844436-3846435:-;ORG:Gossypiumhirsutum;NAME:ATHB-8;DESC:Homeobox-leucinezipperproteinATHB-8;		motif_sequence	711	4	-	organism	short_function
GhHB8-5Dupstream_seq:2000bp,D05:3844436-3846435:-;ORG:Gossypiumhirsutum;NAME:ATHB-8;DESC:Homeobox-leucinezipperproteinATHB-8;		motif_sequence	761	4	+	organism	short_function
GhHB8-5Dupstream_seq:2000bp,D05:3844436-3846435:-;ORG:Gossypiumhirsutum;NAME:ATHB-8;DESC:Homeobox-leucinezipperproteinATHB-8;		motif_sequence	855	4	+	organism	short_function
GhHB8-5Dupstream_seq:2000bp,D05:3844436-3846435:-;ORG:Gossypiumhirsutum;NAME:ATHB-8;DESC:Homeobox-leucinezipperproteinATHB-8;		motif_sequence	1203	4	+	organism	short_function
GhHB8-5Dupstream_seq:2000bp,D05:3844436-3846435:-;ORG:Gossypiumhirsutum;NAME:ATHB-8;DESC:Homeobox-leucinezipperproteinATHB-8;		motif_sequence	1260	4	-	organism	short_function
GhHB8-5Dupstream_seq:2000bp,D05:3844436-3846435:-;ORG:Gossypiumhirsutum;NAME:ATHB-8;DESC:Homeobox-leucinezipperproteinATHB-8;		motif_sequence	1517	4	+	organism	short_function
GhHB8-5Dupstream_seq:2000bp,D05:3844436-3846435:-;ORG:Gossypiumhirsutum;NAME:ATHB-8;DESC:Homeobox-leucinezipperproteinATHB-8;		motif_sequence	1557	4	+	organism	short_function
GhHB8-5Dupstream_seq:2000bp,D05:3844436-3846435:-;ORG:Gossypiumhirsutum;NAME:ATHB-8;DESC:Homeobox-leucinezipperproteinATHB-8;		motif_sequence	1628	4	+	organism	short_function
GhHB8-5Dupstream_seq:2000bp,D05:3844436-3846435:-;ORG:Gossypiumhirsutum;NAME:ATHB-8;DESC:Homeobox-leucinezipperproteinATHB-8;	TGACG-motif	TGACG	1363	5	+	Hordeum vulgare	cis-acting regulatory element involved in the MeJA-responsiveness
GhHB8-5Dupstream_seq:2000bp,D05:3844436-3846435:-;ORG:Gossypiumhirsutum;NAME:ATHB-8;DESC:Homeobox-leucinezipperproteinATHB-8;	ABRE	ACGTG	1046	5	+	Arabidopsis thaliana	cis-acting element involved in the abscisic acid responsiveness
GhHB8-5Dupstream_seq:2000bp,D05:3844436-3846435:-;ORG:Gossypiumhirsutum;NAME:ATHB-8;DESC:Homeobox-leucinezipperproteinATHB-8;	ABRE	ACGTG	1920	5	-	Arabidopsis thaliana	cis-acting element involved in the abscisic acid responsiveness
GhHB8-5Dupstream_seq:2000bp,D05:3844436-3846435:-;ORG:Gossypiumhirsutum;NAME:ATHB-8;DESC:Homeobox-leucinezipperproteinATHB-8;	ABRE	ACGTG	1996	5	+	Arabidopsis thaliana	cis-acting element involved in the abscisic acid responsiveness
GhHB8-5Dupstream_seq:2000bp,D05:3844436-3846435:-;ORG:Gossypiumhirsutum;NAME:ATHB-8;DESC:Homeobox-leucinezipperproteinATHB-8;	ABRE4	CACGTA	1920	6	+	Zea mays
GhHB8-5Dupstream_seq:2000bp,D05:3844436-3846435:-;ORG:Gossypiumhirsutum;NAME:ATHB-8;DESC:Homeobox-leucinezipperproteinATHB-8;	TC-rich repeats	ATTCTCTAAC	1807	9	-	Nicotiana tabacum	cis-acting element involved in defense and stress responsiveness
GhHB8-5Dupstream_seq:2000bp,D05:3844436-3846435:-;ORG:Gossypiumhirsutum;NAME:ATHB-8;DESC:Homeobox-leucinezipperproteinATHB-8;	GARE-motif	TCTGTTG	1524	7	+	Brassica oleracea	gibberellin-responsive element
GhHB8-5Dupstream_seq:2000bp,D05:3844436-3846435:-;ORG:Gossypiumhirsutum;NAME:ATHB-8;DESC:Homeobox-leucinezipperproteinATHB-8;	AT~TATA-box	TATATA	632	6	+	Arabidopsis thaliana
GhHB8-5Dupstream_seq:2000bp,D05:3844436-3846435:-;ORG:Gossypiumhirsutum;NAME:ATHB-8;DESC:Homeobox-leucinezipperproteinATHB-8;	AT~TATA-box	TATATA	634	6	+	Arabidopsis thaliana
GhHB8-5Dupstream_seq:2000bp,D05:3844436-3846435:-;ORG:Gossypiumhirsutum;NAME:ATHB-8;DESC:Homeobox-leucinezipperproteinATHB-8;	AT~TATA-box	TATATA	636	6	+	Arabidopsis thaliana
GhHB8-5Dupstream_seq:2000bp,D05:3844436-3846435:-;ORG:Gossypiumhirsutum;NAME:ATHB-8;DESC:Homeobox-leucinezipperproteinATHB-8;	AT~TATA-box	TATATA	1185	6	-	Arabidopsis thaliana
GhHB8-5Dupstream_seq:2000bp,D05:3844436-3846435:-;ORG:Gossypiumhirsutum;NAME:ATHB-8;DESC:Homeobox-leucinezipperproteinATHB-8;	AT~TATA-box	TATATAAA	1214	8	-	Arabidopsis thaliana
GhHB8-5Dupstream_seq:2000bp,D05:3844436-3846435:-;ORG:Gossypiumhirsutum;NAME:ATHB-8;DESC:Homeobox-leucinezipperproteinATHB-8;	AT~TATA-box	TATATA	1216	6	-	Arabidopsis thaliana
GhHB8-5Dupstream_seq:2000bp,D05:3844436-3846435:-;ORG:Gossypiumhirsutum;NAME:ATHB-8;DESC:Homeobox-leucinezipperproteinATHB-8;	AT~TATA-box	TATATA	1749	6	-	Arabidopsis thaliana
GhHB8-5Dupstream_seq:2000bp,D05:3844436-3846435:-;ORG:Gossypiumhirsutum;NAME:ATHB-8;DESC:Homeobox-leucinezipperproteinATHB-8;	ABRE3a	TACGTG	1920	6	-	Zea mays
GhHB8-5Dupstream_seq:2000bp,D05:3844436-3846435:-;ORG:Gossypiumhirsutum;NAME:ATHB-8;DESC:Homeobox-leucinezipperproteinATHB-8;	AP-1	TGAGTTAG	952	8	+	Arabidopsis thaliana
GhHB8-5Dupstream_seq:2000bp,D05:3844436-3846435:-;ORG:Gossypiumhirsutum;NAME:ATHB-8;DESC:Homeobox-leucinezipperproteinATHB-8;	Box II	TGGTAATAA	1027	9	-	Solanum tuberosum	part of a light responsive element

## Sheet: Supplementary Table 5
Supplementary Table 5. The primers are used for the experiments
Vector construction primers
GhHB8-5DOE-F	CTTTCTAGAATGATGGCGGTGACCTCATC
GhHB8-5DOE-R	CTTGAGCTCTCATACAAAAGACCAGTTGAC
GhHB8-5Dm-F	CTGGGATGAAACCGGGGCCTGATTCTATTGGAA
GhHB8-5Dm-R	CAGGCCCCGGTTTCATCCCAGGCATTTGGACCC
GhHB8-5DGFP-F	CTTACTAGTATGATGGCGGTGACCTCATCC
GhHB8-5DGFP-R	GGGGAGCTCTACAAAAGACCAGTTGACGAA
GhHB8-5DBD-F	CTTGAATTCATGATGGCGGTGACCTCATCC
GhHB8-5DBD-R	GGGGTCGACTCATACAAAAGACCAGTTGAC
GhHB8-5DΔM-R	GGGGTCGACAATGATACTACGGACATACTG
GhHB8-5DΔSM-R	GGGGTCGACAATCTGCCTCAAATGACGCAA
Expression primers
GhUBI1-F	CTGAATCTTCGCTTTCACGTTATC
GhUBI1-R	GGGATGCAAATCTTCGTGAAAAC
GhREV-3F	CTCTGCGCTAC GTTAAGCAAA
GhREV-3R	GACGAAGGGAAGAGCATTGTTG
GhREV-5F	AGAAACGCTTACACTGGCTCAC
GhREV-5R	GACCGGACTCGTCAAACAATT
GhREV-8F	GCAGAAGACAATGCCTTCTTGT
GhREV-8R	TGATCGGATGTTTGGACATGAT
GhREV-13F	TCATGCCACTCGGCCAGACGG
GhREV-13R	TTGTAGCCAACGAATCTGGTT
GhHB8-5F	TTATCGAGAAGACATGATCAT
GhHB8-5R	TCCATTACGACCAGAGTTATC
GhHB8-6F	GTGGGCCACTATCAGGACATG
GhHB8-6R	CCCACGACTAGATTTATCACC
GhHB8-7F	ATAGCTGCTATGGCTCGACAG
GhHB8-7R	GCCAAACATAAAAATCGGCAG
GhHB14-10F	GTGTGCTCGGCCTAGTGGTTT
GhHB14-10R	CATAACTGGCTTGGAATCTAG
GhHB15-5F	TCTGCTGCTGGTGGCTGTATG
GhHB15-5R	ACACCCATGTAGACCCTATAA
GhHB8-5AF	TAGGGGTGGAGCTGCTCGAATA
GhHB8-5AR	TGCTGCTGCATTACTTGTGGGA
GhHB8-5DF	GTGCCCCATCCTCTCCAACATC
GhHB8-5DR	TCAAATGGTGTTGACCGCTCGT
AtActin2-F	GAAATCACAGCACTTGCACC
AtActin2-R	AAGCCTTTGATCTTGAGAGC
AtNST1-F	ACTAGCTTTGTTACTAGCTGGG
AtNST1-R	CTCTCATTGACGGCTGTAATTG
AtVND7-F	AGTTTCGAGCAAGAAGAAGAGA
AtVND7-R	TAGGGTTATGCGGATGTATGAC
AtMYB46-F	TGGATCAACTATCTTCGTCCTG
AtMYB46-R	TCGGACATCTTCTTTAGCCTTT
AtCESA4-F	GGATCAGCTCCGATCAATTT
AtCESA4-R	ACCACAAAGGACAATGACGA
AtCESA7-F	TTGTTGCAGGCATCTCAGATG
AtCESA7-R	GCAGTTGATGCCACACTTGGA
AtCESA8-F	TGAGCTTTACATTGTCAAATG
AtCESA8-R	GCAATCGATCAAAAGACAGTT
At4CL1-F	GGTTACCTCAACAATCCGGCA
At4CL1-R	CAAATGCAACAGGAACTTCAC
AtCCoAOMT1-F	TCGTTGATGCTGACAAAGACA
AtCCoAOMT1-R	ACTGATCCGACGGCAGATAG
AtCCR1-F	GTGCAAGGACGAGAAGAACC
AtCCR1-R	AAGGGGGATACTTGAGGGAAT
AtHB8-F	GCTCTGGAGAGACTCTACAATG
AtHB8-R	CATTGCCGTTAGCTTCCTATTC
AtCNA-F	AAGAGCACTCAAAATGGTCCTA
AtCNA-R	GTCTTCTGTGCAAGTACTTTGG
AtREV-F	TAAGGCTATCTGTTCGGACTTC
AtREV-R	GCAACAGCTTGTTCATAACTCA
AtPHB-F	TGTCCGATTCTCTCTAACATCG
AtPHB-R	GGCATTGAGTTTTCTGTTCACT
AtPHV-F	GATCTAGCATCGTCCCTAGATG
AtPHV-R	CAACAACGTTCCTCACATACTG
